# Supplementary material for: N,4-Dimethyl-N-(4-nitro­benz­yl)benzene­sulfonamide
Source: Acta Crystallogr Sect E Struct Rep Online. 2008 Feb 15;64(Pt 3):o596. doi: 10.1107/S1600536808000330 (PMC2960812; doi:10.1107/S1600536808000330)
Supplement: Supplementary file 2 [file e-64-0o596-Isup2.hkl]

# 
# h,k,l, Fc-squared, Fo-squared, sigma(Fo-squared) and status flag 
# 
data_I
_shelx_title ' R071122G in P2(1)/c' 
_shelx_refln_list_code          4 
_shelx_F_calc_maximum      199.69 
_exptl_crystal_F_000       672.00 
_reflns_d_resolution_high  0.8407 
 
loop_ 
 _symmetry_equiv_pos_as_xyz 
 'x, y, z' 
 '-x, y+1/2, -z+1/2' 
 '-x, -y, -z' 
 'x, -y-1/2, z-1/2' 
 
_cell_length_a     9.5694 
_cell_length_b     6.1335 
_cell_length_c    26.1261 
_cell_angle_alpha  90.000 
_cell_angle_beta  100.027 
_cell_angle_gamma  90.000 
 
_shelx_F_squared_multiplier     1.000 
 
loop_ 
 _refln_index_h 
 _refln_index_k 
 _refln_index_l 
 _refln_F_squared_calc 
 _refln_F_squared_meas 
 _refln_F_squared_sigma 
 _refln_observed_status 
   1   0   0      324.45      312.57      8.62 o 
   2   0   0      498.98      415.03     22.28 o 
   3   0   0     4076.93     3927.65     57.44 o 
   4   0   0       62.38       48.47     33.55 o 
   5   0   0     1182.83     1125.60     39.58 o 
   6   0   0     2024.61     2144.65     66.41 o 
   7   0   0       16.46       22.72      8.37 o 
   8   0   0      409.03      393.51     46.30 o 
   9   0   0      778.54      790.86     46.14 o 
  10   0   0      238.45      260.01     35.48 o 
  11   0   0       98.65       93.59     25.81 o 
   1   1   0     4260.83     3825.89     76.91 o 
   2   1   0     3287.30     3174.47     30.60 o 
   3   1   0     4937.94     4893.77     36.96 o 
   4   1   0        0.00        3.16      2.52 o 
   5   1   0      222.46      235.51      8.21 o 
   6   1   0      135.65      136.20      5.82 o 
   7   1   0       21.10       15.24      7.68 o 
   8   1   0       32.97       37.95      8.14 o 
   9   1   0        7.71       10.41      8.26 o 
  10   1   0       27.96       15.05      5.92 o 
  11   1   0        0.30       15.36      5.71 o 
   0   2   0      865.01      832.03     30.59 o 
   1   2   0      140.87      169.21      4.86 o 
   2   2   0       43.38       49.94      5.13 o 
   3   2   0     1329.85     1321.72     16.54 o 
   4   2   0     1325.07     1379.27     23.46 o 
   5   2   0       54.22       46.73      5.55 o 
   6   2   0        0.07        2.85      1.97 o 
   7   2   0       22.82       12.56      2.82 o 
   8   2   0      698.19      693.33     32.44 o 
   9   2   0      225.79      201.34     16.13 o 
  10   2   0       50.53       61.90     18.90 o 
   1   3   0     3243.12     3291.21     32.21 o 
   2   3   0      115.00       74.58      6.02 o 
   3   3   0      144.66      156.94     12.96 o 
   4   3   0      361.26      390.57      8.94 o 
   5   3   0      132.22      121.22      8.97 o 
   6   3   0      205.15      181.76     12.41 o 
   7   3   0       18.17       18.70      6.09 o 
   8   3   0      211.99      228.80     25.43 o 
   9   3   0      134.53      191.50     40.52 o 
  10   3   0       17.67       29.42     15.28 o 
   0   4   0      646.37      745.07     19.21 o 
   1   4   0       30.71       37.81      4.95 o 
   2   4   0       23.50       27.99      5.21 o 
   3   4   0      585.56      564.51     16.40 o 
   4   4   0      759.72      787.33     18.91 o 
   5   4   0      125.68      140.19     13.63 o 
   6   4   0      131.28      133.11     11.51 o 
   7   4   0       18.09       16.97      5.89 o 
   8   4   0       25.17        6.93     13.10 o 
   9   4   0      114.15      106.65     30.09 o 
   1   5   0      293.16      297.67     11.76 o 
   2   5   0      236.78      265.20     17.98 o 
   3   5   0      481.01      456.02     22.37 o 
   4   5   0       51.50       50.44      8.67 o 
   5   5   0       64.96       63.76      8.43 o 
   6   5   0       26.65       30.74      9.55 o 
   7   5   0       28.98       23.44      8.34 o 
   8   5   0        3.59       16.52      9.90 o 
   0   6   0      680.34      727.94     61.01 o 
   1   6   0       55.16       36.87     14.90 o 
   2   6   0       67.54       77.34     13.96 o 
   3   6   0       40.37       29.70      9.17 o 
   4   6   0      119.29      102.25     15.88 o 
   5   6   0       25.04       18.94      6.88 o 
   6   6   0        1.81        9.32      4.39 o 
   1   7   0      149.37      157.87     43.39 o 
   2   7   0       11.88       16.94     10.29 o 
   3   7   0        3.09       12.91      7.56 o 
 -11   1   1       42.95       36.81      8.67 o 
 -10   1   1        8.91       13.07      6.86 o 
  -9   1   1      146.49      165.47     13.63 o 
  -8   1   1       18.06       11.35      5.47 o 
  -7   1   1       57.36       54.59     11.43 o 
  -6   1   1     1441.04     1462.82     24.93 o 
  -5   1   1      146.38      162.90      8.21 o 
  -4   1   1     2373.08     2304.54     17.58 o 
  -3   1   1     2014.72     2028.66     21.50 o 
  -2   1   1    11497.18    10829.24     49.10 o 
  -1   1   1     6427.13     5909.19     40.78 o 
   0   1   1      544.78      494.07      6.16 o 
   1   1   1       77.88       81.43      3.71 o 
   2   1   1    12556.50    11523.86    113.70 o 
   3   1   1      116.00      105.32      4.67 o 
   4   1   1        0.14        2.79      1.38 o 
   5   1   1      172.11      162.61      6.39 o 
   6   1   1      411.46      429.06     13.38 o 
   7   1   1      375.11      387.81     48.13 o 
   8   1   1       64.27       51.16     13.66 o 
   9   1   1      491.14      472.29     28.80 o 
  10   1   1      201.42      255.70     16.31 o 
  11   1   1      495.41      530.86     16.20 o 
 -10   2   1        3.96       15.95      8.13 o 
  -9   2   1      235.48      236.03     21.73 o 
  -8   2   1       36.16       42.19     11.80 o 
  -7   2   1      638.32      586.08     15.83 o 
  -6   2   1        1.13        2.09      1.68 o 
  -5   2   1     1317.12     1306.70     16.90 o 
  -4   2   1      327.49      369.41     10.53 o 
  -3   2   1      228.41      273.27      7.49 o 
  -2   2   1     3400.79     3509.03     26.72 o 
  -1   2   1      962.72      906.98      7.91 o 
   0   2   1        9.72        6.14      1.82 o 
   1   2   1     1631.11     1573.35     13.66 o 
   2   2   1      584.78      582.09      9.45 o 
   3   2   1     3466.46     3663.67     35.45 o 
   4   2   1        3.86        3.70      2.18 o 
   5   2   1        5.29        5.94      3.00 o 
   6   2   1       70.67       72.14      7.26 o 
   7   2   1       38.76       33.99      7.25 o 
   8   2   1        2.74        7.17      4.75 o 
   9   2   1        3.78        7.33      5.75 o 
  10   2   1      521.46      518.61     33.24 o 
 -10   3   1      413.86      352.00     25.76 o 
  -9   3   1      189.30      209.19     23.15 o 
  -8   3   1      113.02       88.48     13.38 o 
  -7   3   1       48.84       50.50      7.67 o 
  -6   3   1      199.45      188.13      7.67 o 
  -5   3   1      126.20      105.89      6.38 o 
  -4   3   1       49.29       30.27      5.68 o 
  -3   3   1       33.26       54.20      7.25 o 
  -2   3   1     1389.10     1583.01     22.04 o 
  -1   3   1      320.52      297.45     10.05 o 
   0   3   1      408.13      423.46      9.41 o 
   1   3   1        0.00        3.11      2.87 o 
   2   3   1     2842.70     2984.50     31.46 o 
   3   3   1      633.51      669.51      9.13 o 
   4   3   1        8.72       11.23      3.17 o 
   5   3   1      114.01      111.67      7.05 o 
   6   3   1      718.58      709.71     17.07 o 
   7   3   1      156.79      155.19     11.46 o 
   8   3   1       46.71       87.32     31.38 o 
   9   3   1      428.16      284.78     94.77 o 
  10   3   1       47.87       20.87     12.82 o 
  -9   4   1      115.28       98.29     34.44 o 
  -8   4   1       23.75       45.34     20.05 o 
  -7   4   1        1.55        4.97      3.34 o 
  -6   4   1      594.06      620.27     19.77 o 
  -5   4   1      468.40      503.74     19.34 o 
  -4   4   1      186.72      179.05     12.31 o 
  -3   4   1     1446.76     1543.86     25.98 o 
  -2   4   1     1251.89     1208.98     26.68 o 
  -1   4   1        2.97       10.34      2.68 o 
   0   4   1        1.42        3.52      2.92 o 
   1   4   1     2955.03     3047.09     48.81 o 
   2   4   1      277.17      266.80      8.87 o 
   3   4   1      140.56      131.03      7.98 o 
   4   4   1      449.79      425.82     21.78 o 
   5   4   1       15.85       26.53      5.21 o 
   6   4   1     1521.65     1567.50     30.83 o 
   7   4   1        3.12        7.30      4.33 o 
   8   4   1        1.73       11.32      7.46 o 
   9   4   1      136.86      169.79     26.59 o 
  -8   5   1       49.95       23.56     19.49 o 
  -7   5   1        2.86        6.95      2.99 o 
  -6   5   1       29.39       39.34      8.63 o 
  -5   5   1        6.69        9.28      3.73 o 
  -4   5   1        7.08        8.93      3.51 o 
  -3   5   1       79.32       61.09     10.47 o 
  -2   5   1      350.49      362.99     16.06 o 
  -1   5   1      385.68      357.26     12.85 o 
   0   5   1      363.73      372.21     12.34 o 
   1   5   1        2.66        3.39      2.79 o 
   2   5   1      104.56      132.43     10.67 o 
   3   5   1       10.38        9.48      4.10 o 
   4   5   1      113.82      131.20     10.61 o 
   5   5   1        1.05        8.07      4.30 o 
   6   5   1       11.67       11.23      5.41 o 
   7   5   1      149.42      139.74     18.03 o 
   8   5   1      145.40      127.49     45.70 o 
  -6   6   1        9.05       11.14      3.59 o 
  -5   6   1        5.83       15.57      5.17 o 
  -4   6   1      138.35      106.70     16.76 o 
  -3   6   1      211.49      240.44     30.44 o 
  -2   6   1      852.63      857.32     28.93 o 
  -1   6   1       28.64       23.50      6.33 o 
   0   6   1      275.74      267.48     28.05 o 
   1   6   1      776.90      783.22     39.26 o 
   2   6   1      498.07      476.92     19.89 o 
   3   6   1       21.66       27.71      7.06 o 
   4   6   1      444.34      449.14     17.45 o 
   5   6   1       99.51      107.73     15.06 o 
   6   6   1       26.32       26.96     10.25 o 
  -3   7   1       84.00       64.89     16.06 o 
  -2   7   1        3.45       12.59      8.11 o 
  -1   7   1       13.53       13.70      8.93 o 
   0   7   1        0.04        8.36      9.37 o 
   1   7   1       27.32       24.91      8.11 o 
   2   7   1        8.85       10.37      6.04 o 
   3   7   1        0.95        8.19      8.79 o 
 -11   0   2       13.58       22.79     12.34 o 
 -10   0   2      278.27      313.45     21.82 o 
  -9   0   2       71.40       70.73     12.72 o 
  -8   0   2      205.69      206.20     16.64 o 
  -7   0   2      326.18      278.25     43.36 o 
  -6   0   2     1875.53     1959.47     39.30 o 
  -5   0   2      785.50      701.64     16.84 o 
  -4   0   2     2463.62     2463.64     28.36 o 
  -3   0   2     3329.48     3483.81     27.74 o 
  -2   0   2    10310.54     9255.21    105.42 o 
  -1   0   2     3209.88     2806.99     18.55 o 
   1   0   2     3797.30     3591.14     50.64 o 
   2   0   2      327.55      280.68     15.90 o 
   3   0   2       91.05       83.85     10.09 o 
   4   0   2       65.13       95.62     28.02 o 
   5   0   2       57.38       40.21     10.86 o 
   6   0   2      914.49     1043.50     39.16 o 
   7   0   2     1112.66     1163.42     46.02 o 
   8   0   2       15.84       18.48      7.40 o 
   9   0   2       10.59       10.31      7.52 o 
  10   0   2       14.21        6.04      4.27 o 
  11   0   2       52.27       54.07     16.93 o 
 -11   1   2        0.01        9.00      4.57 o 
 -10   1   2        0.23       13.01      5.31 o 
  -9   1   2      252.06      262.31     13.72 o 
  -8   1   2      557.84      621.40     23.68 o 
  -7   1   2      244.60      227.97     25.76 o 
  -6   1   2      167.30      172.45      4.75 o 
  -5   1   2      111.01      135.48     11.18 o 
  -4   1   2      258.24      234.29      6.30 o 
  -3   1   2     2546.66     2422.79     23.32 o 
  -2   1   2      788.75      693.06      7.45 o 
  -1   1   2     4635.47     4378.84     24.67 o 
   0   1   2     7354.72     6450.99     37.51 o 
   1   1   2     1344.56     1398.24     14.69 o 
   2   1   2     2277.74     2160.53     17.42 o 
   3   1   2       61.49       53.81      3.94 o 
   4   1   2     1780.02     1861.03     28.39 o 
   5   1   2        5.05        3.99      2.73 o 
   6   1   2      384.73      357.82     14.00 o 
   7   1   2       20.24       13.13      5.40 o 
   8   1   2      481.41      471.27     23.53 o 
   9   1   2      168.55      134.41     15.64 o 
  10   1   2       70.24       81.83     12.90 o 
 -10   2   2      182.54      164.13     24.09 o 
  -9   2   2       56.32       56.80     13.45 o 
  -8   2   2      285.81      319.30     20.90 o 
  -7   2   2      286.84      283.75     12.60 o 
  -6   2   2      359.69      358.65     13.60 o 
  -5   2   2      790.82      799.81     15.13 o 
  -4   2   2        0.14        5.10      2.23 o 
  -3   2   2      101.68       81.67      3.24 o 
  -2   2   2     2109.64     2009.65     19.19 o 
  -1   2   2     4767.31     4767.00     29.55 o 
   0   2   2     1234.98     1108.31     14.07 o 
   1   2   2      701.97      662.62      8.32 o 
   2   2   2     1801.19     1728.12     20.18 o 
   3   2   2        1.29        4.38      2.17 o 
   4   2   2       18.16       25.31      3.58 o 
   5   2   2      310.82      343.86      9.52 o 
   6   2   2        8.69       10.52      3.34 o 
   7   2   2      106.23       96.06      7.64 o 
   8   2   2      243.18      231.40     18.34 o 
   9   2   2      151.27      129.40     35.82 o 
  10   2   2      332.58      375.75     22.72 o 
 -10   3   2       65.33       33.88     29.28 o 
  -9   3   2        0.48        3.74     10.31 o 
  -8   3   2      591.39      674.04     42.16 o 
  -7   3   2        0.26        3.34      1.99 o 
  -6   3   2       44.89       50.24      5.92 o 
  -5   3   2      333.14      340.87     13.54 o 
  -4   3   2      140.92      162.65     10.17 o 
  -3   3   2      570.54      568.66     13.98 o 
  -2   3   2       35.71       27.09      5.71 o 
  -1   3   2     1726.03     1808.60     20.09 o 
   0   3   2     2356.56     2381.65     35.11 o 
   1   3   2       27.70       43.07      4.93 o 
   2   3   2        1.65        2.77      1.41 o 
   3   3   2      211.86      203.87     10.13 o 
   4   3   2      394.71      391.11     14.46 o 
   5   3   2       66.50       70.65      6.80 o 
   6   3   2      637.39      642.12     29.38 o 
   7   3   2        1.29        4.26      2.38 o 
   8   3   2      371.83      359.05     33.52 o 
   9   3   2       77.06       71.54     17.48 o 
  10   3   2       13.40       16.62      9.07 o 
  -9   4   2        0.54        9.69      9.53 o 
  -8   4   2       23.83       22.91     10.15 o 
  -7   4   2       58.99       42.59     10.41 o 
  -6   4   2       19.87       21.72      5.88 o 
  -5   4   2      347.53      341.32     16.30 o 
  -4   4   2       18.31       14.86      7.09 o 
  -3   4   2      109.41      108.57     14.16 o 
  -2   4   2        1.95        3.84      3.88 o 
  -1   4   2        6.96        7.79      3.14 o 
   0   4   2        3.52        6.37      3.68 o 
   1   4   2       16.63       17.78      3.64 o 
   2   4   2      961.75      978.99     23.62 o 
   3   4   2        5.00        4.32      2.44 o 
   4   4   2        0.08        2.96      3.15 o 
   5   4   2      261.37      254.49     12.18 o 
   6   4   2       71.79       50.04      9.51 o 
   7   4   2       55.31       59.64     15.23 o 
   8   4   2        3.44       16.96      8.84 o 
   9   4   2       34.22       46.20     36.99 o 
  -8   5   2       23.47       43.14     13.11 o 
  -7   5   2       14.75        4.72      4.81 o 
  -6   5   2        0.39        5.80      4.68 o 
  -5   5   2      391.60      393.63     19.88 o 
  -4   5   2     1862.74     1863.87     37.64 o 
  -3   5   2       13.80        7.33      3.65 o 
  -2   5   2        9.98       16.81      4.33 o 
  -1   5   2      159.89      136.15     14.59 o 
   0   5   2      791.30      823.74     22.70 o 
   1   5   2      664.62      670.29     13.36 o 
   2   5   2      697.74      674.99     26.80 o 
   3   5   2     1120.52     1158.49     27.45 o 
   4   5   2      348.48      290.13     18.75 o 
   5   5   2      246.01      233.17     18.09 o 
   6   5   2       13.71       14.31      5.27 o 
   7   5   2        0.14       11.77      5.11 o 
   8   5   2      256.53      330.66     45.05 o 
  -6   6   2        1.52        9.17      4.86 o 
  -5   6   2       71.45       49.38     13.43 o 
  -4   6   2      107.06       99.20     19.37 o 
  -3   6   2       83.29       77.45     14.28 o 
  -2   6   2      281.97      240.88     29.10 o 
  -1   6   2        0.70        6.52      4.90 o 
   0   6   2        4.91       12.38     10.86 o 
   1   6   2       21.21       15.32      6.50 o 
   2   6   2        7.65        9.31      5.75 o 
   3   6   2      416.95      400.69     21.24 o 
   4   6   2        5.17       13.91      5.19 o 
   5   6   2       27.23       17.89      7.37 o 
   6   6   2       95.88       90.94     21.86 o 
  -3   7   2      151.13      102.15     38.89 o 
  -2   7   2        1.60        6.51      7.96 o 
  -1   7   2      237.31      270.45     44.62 o 
   0   7   2      398.57      396.58     41.85 o 
   1   7   2       13.37       11.25      9.67 o 
   2   7   2        0.89       10.06      6.46 o 
 -11   1   3        8.47       10.47      5.46 o 
 -10   1   3       36.51       31.87      9.08 o 
  -9   1   3      147.80      148.74     14.19 o 
  -8   1   3      313.13      322.69     16.99 o 
  -7   1   3      501.94      489.13     10.99 o 
  -6   1   3      115.89      144.38      7.27 o 
  -5   1   3      780.73      834.43     13.40 o 
  -4   1   3     2232.09     2210.22     18.87 o 
  -3   1   3     3503.46     3374.71     30.35 o 
  -2   1   3     1013.69     1020.03     10.01 o 
  -1   1   3       27.68       26.26      2.08 o 
   0   1   3    18166.51    17042.20    161.17 o 
   1   1   3     8215.62     7661.03    105.64 o 
   2   1   3      717.09      692.25     10.68 o 
   3   1   3      182.89      177.01      7.33 o 
   4   1   3     3515.42     3528.30     36.44 o 
   5   1   3      762.47      822.66     12.97 o 
   6   1   3       59.27       70.28      7.31 o 
   7   1   3       65.25       64.27     10.50 o 
   8   1   3       14.49       29.94     10.26 o 
   9   1   3      911.51      971.57     47.72 o 
  10   1   3      113.49      127.56     19.40 o 
 -10   2   3       20.63       18.36      5.97 o 
  -9   2   3      201.77      246.96     27.26 o 
  -8   2   3      703.93      755.57     32.82 o 
  -7   2   3      123.20      120.46      6.92 o 
  -6   2   3      177.30      173.77      9.26 o 
  -5   2   3       98.61       94.85      5.13 o 
  -4   2   3     3674.43     3844.82     42.54 o 
  -3   2   3      688.24      726.18     15.85 o 
  -2   2   3     1782.56     1745.96     20.03 o 
  -1   2   3        3.92        5.61      1.49 o 
   0   2   3      135.08      150.36      5.36 o 
   1   2   3       26.49       10.48      3.09 o 
   2   2   3      175.61      172.09      6.10 o 
   3   2   3        1.66        4.41      2.19 o 
   4   2   3      386.52      421.21     10.36 o 
   5   2   3      215.77      228.15      9.72 o 
   6   2   3       62.07       81.59     10.03 o 
   7   2   3        0.07        5.40      5.71 o 
   8   2   3      308.25      300.56     15.39 o 
   9   2   3        3.59       21.81     15.71 o 
  10   2   3      185.59      152.07     36.17 o 
 -10   3   3      220.25      152.85     64.70 o 
  -9   3   3      148.47      179.85     25.53 o 
  -8   3   3      583.36      582.90     42.27 o 
  -7   3   3      239.55      193.54     14.85 o 
  -6   3   3       44.38       60.19      6.59 o 
  -5   3   3     1023.57     1039.40     22.87 o 
  -4   3   3       13.10       16.61      4.64 o 
  -3   3   3      815.93      811.10     15.74 o 
  -2   3   3       25.89       16.23      4.31 o 
  -1   3   3     1587.84     1718.05     20.02 o 
   0   3   3      556.20      665.73     12.60 o 
   1   3   3      304.40      266.65      9.19 o 
   2   3   3       57.71       62.52      5.79 o 
   3   3   3       71.63       79.02      9.18 o 
   4   3   3      579.07      643.28     16.27 o 
   5   3   3        9.83       12.07      2.45 o 
   6   3   3     1878.77     1943.51     46.02 o 
   7   3   3      923.08      944.77     21.03 o 
   8   3   3      113.38      141.99     14.78 o 
   9   3   3      453.25      462.28     26.88 o 
  -9   4   3       32.37       68.97     19.58 o 
  -8   4   3       86.75       76.73     29.25 o 
  -7   4   3       91.08      113.31     16.80 o 
  -6   4   3      317.07      334.12     17.74 o 
  -5   4   3      146.78      132.87     12.03 o 
  -4   4   3      133.33      148.77     17.62 o 
  -3   4   3      311.20      356.10     13.37 o 
  -2   4   3        5.10        9.14      4.64 o 
  -1   4   3     1005.70      985.55     23.21 o 
   0   4   3       37.41       42.36      6.05 o 
   1   4   3       90.42       94.09     12.51 o 
   2   4   3     1820.61     1822.20     36.71 o 
   3   4   3      637.42      622.37     20.22 o 
   4   4   3      276.41      260.82     14.70 o 
   5   4   3       20.49       17.46      5.12 o 
   6   4   3       24.82       19.96      4.26 o 
   7   4   3       56.89       42.53      8.65 o 
   8   4   3        0.30        4.43      9.22 o 
   9   4   3       53.11       29.76     14.99 o 
  -8   5   3        0.31       -0.18      9.60 o 
  -7   5   3        9.72        7.98      4.31 o 
  -6   5   3        0.44        8.91      5.32 o 
  -5   5   3       41.49       40.90      6.55 o 
  -4   5   3       51.26       24.22      8.23 o 
  -3   5   3       56.49       43.77      9.40 o 
  -2   5   3       97.02       88.83     14.76 o 
  -1   5   3      217.57      221.06     10.05 o 
   0   5   3      298.00      276.51     12.82 o 
   1   5   3      588.62      569.54     19.86 o 
   2   5   3        0.71        9.07      4.78 o 
   3   5   3       32.22       32.26      8.32 o 
   4   5   3        1.32        7.03      4.99 o 
   5   5   3      123.18      164.06     19.41 o 
   6   5   3        8.53       12.99      4.71 o 
   7   5   3        5.38        9.89      5.63 o 
  -6   6   3      305.71      305.04     37.22 o 
  -5   6   3       13.34       11.71      5.53 o 
  -4   6   3        8.27        8.61      5.49 o 
  -3   6   3       27.44       15.74      5.96 o 
  -2   6   3       78.12       64.09     21.93 o 
  -1   6   3      579.29      616.55     33.66 o 
   0   6   3      154.22      156.83     25.24 o 
   1   6   3        4.83        3.74      5.65 o 
   2   6   3       81.73       54.94     14.14 o 
   3   6   3       14.89       15.41      6.40 o 
   4   6   3      137.42      106.97     23.43 o 
   5   6   3        0.75        7.85      4.14 o 
   6   6   3      540.10      587.23     21.31 o 
  -3   7   3        0.43       17.73     12.78 o 
  -2   7   3       44.25       54.51     18.13 o 
  -1   7   3        0.07        4.33      8.50 o 
   0   7   3       36.10       33.11     16.96 o 
   1   7   3       10.13       12.52      7.27 o 
   2   7   3       21.34       12.76     11.54 o 
 -11   0   4       36.82       47.69     14.99 o 
 -10   0   4       28.72       27.38     10.22 o 
  -9   0   4      236.31      308.56     51.63 o 
  -8   0   4     1360.76     1430.56     71.55 o 
  -7   0   4      914.23      900.44     52.33 o 
  -6   0   4      783.57      812.56     58.35 o 
  -5   0   4      409.19      358.75     16.36 o 
  -4   0   4       79.30       62.85      6.69 o 
  -3   0   4     3993.39     3615.95     71.03 o 
  -2   0   4    39877.95    38392.51   1268.29 o 
  -1   0   4    15133.00    14451.37    331.82 o 
   0   0   4     1236.15     1205.35     21.48 o 
   1   0   4     5803.63     5249.83    111.97 o 
   2   0   4     3927.44     3880.51     65.49 o 
   3   0   4     4774.90     4642.35     74.25 o 
   4   0   4      747.86      924.90     18.14 o 
   5   0   4      744.49      768.07     47.14 o 
   6   0   4      207.74      212.39     27.25 o 
   7   0   4      155.57      115.58     42.31 o 
   8   0   4     1343.63     1295.18     88.96 o 
   9   0   4      505.44      501.09     26.59 o 
  10   0   4       21.53       19.18     21.54 o 
 -11   1   4        8.77       16.96      5.16 o 
 -10   1   4      205.90      194.96     24.83 o 
  -9   1   4        0.28        7.57      3.27 o 
  -8   1   4      369.79      393.84     10.74 o 
  -7   1   4       44.89       34.33      4.15 o 
  -6   1   4        5.88        9.12      2.88 o 
  -5   1   4      121.92      103.33      5.40 o 
  -4   1   4      284.23      297.23      8.02 o 
  -3   1   4      199.21      190.18      8.40 o 
  -2   1   4    11901.86    11226.67    152.93 o 
  -1   1   4     4935.71     4633.84     25.23 o 
   0   1   4     1774.35     1790.98     24.16 o 
   1   1   4        8.32       23.88      4.58 o 
   2   1   4     5802.17     5806.35     42.55 o 
   3   1   4      234.88      272.95      7.23 o 
   4   1   4     3610.97     3558.15     35.23 o 
   5   1   4        1.86        3.84      3.43 o 
   6   1   4      165.38      186.21      9.66 o 
   7   1   4        0.03       10.94      4.93 o 
   8   1   4      103.00       85.20     12.76 o 
   9   1   4       79.21      108.89     25.35 o 
  10   1   4      126.15      112.16     27.49 o 
 -10   2   4       80.97       63.45     19.05 o 
  -9   2   4      109.93       82.76     21.83 o 
  -8   2   4        3.37        5.76      5.30 o 
  -7   2   4        1.85        3.61      2.43 o 
  -6   2   4      134.53      128.56      8.37 o 
  -5   2   4     1940.98     1913.24     21.07 o 
  -4   2   4      577.70      591.50     15.86 o 
  -3   2   4     1529.34     1564.51     15.74 o 
  -2   2   4        0.48        1.83      0.89 o 
  -1   2   4      588.63      626.37      9.58 o 
   0   2   4     2289.73     2254.17     18.46 o 
   1   2   4        2.47        2.98      2.63 o 
   2   2   4      558.95      635.46     11.40 o 
   3   2   4     2555.45     2606.66     28.05 o 
   4   2   4      236.68      225.41      7.39 o 
   5   2   4        3.84        7.36      2.89 o 
   6   2   4      319.79      316.34      9.42 o 
   7   2   4      691.42      731.18     25.27 o 
   8   2   4        0.06        9.52      6.30 o 
   9   2   4       98.56      111.95     27.89 o 
  10   2   4       54.92       40.36      9.89 o 
 -10   3   4      252.29      251.76     32.44 o 
  -9   3   4       70.47       61.08     39.65 o 
  -8   3   4      589.44      524.15     34.57 o 
  -7   3   4      392.75      393.24     20.71 o 
  -6   3   4      737.10      764.51     20.10 o 
  -5   3   4        7.57        7.61      3.77 o 
  -4   3   4      101.10       95.69     12.76 o 
  -3   3   4       27.78       34.63      4.90 o 
  -2   3   4     2414.61     2689.95     33.86 o 
  -1   3   4      133.86      132.43      7.79 o 
   0   3   4      744.98      747.76     12.70 o 
   1   3   4      413.78      352.13      8.24 o 
   2   3   4      208.89      196.96      7.59 o 
   3   3   4      141.76      112.54      7.32 o 
   4   3   4       63.88       80.02      7.13 o 
   5   3   4        4.91        7.93      3.67 o 
   6   3   4     1467.67     1423.33     27.89 o 
   7   3   4      115.48      111.76     11.59 o 
   8   3   4        0.74        7.12      9.04 o 
   9   3   4       39.19       32.13     11.87 o 
  -9   4   4      149.54      117.87     32.68 o 
  -8   4   4        5.18        1.35      7.39 o 
  -7   4   4        4.50        8.12      5.05 o 
  -6   4   4       87.82       92.01     12.18 o 
  -5   4   4      296.22      249.99     14.19 o 
  -4   4   4        6.65       10.99      3.80 o 
  -3   4   4      107.93      103.91     14.80 o 
  -2   4   4      449.05      558.86     18.23 o 
  -1   4   4        7.08       10.86      3.09 o 
   0   4   4      677.11      738.77     18.33 o 
   1   4   4        9.99        8.01      2.76 o 
   2   4   4       27.43       22.15      6.43 o 
   3   4   4      676.33      734.02     14.40 o 
   4   4   4      720.72      707.31     36.84 o 
   5   4   4       26.34       30.96      6.45 o 
   6   4   4      145.75      140.05     13.43 o 
   7   4   4        0.04        4.47      3.98 o 
   8   4   4       94.61      128.63     30.60 o 
   9   4   4       35.02       16.15     11.67 o 
  -8   5   4       23.26       20.67     14.96 o 
  -7   5   4      110.75      156.60     21.27 o 
  -6   5   4      332.77      356.01     19.41 o 
  -5   5   4        8.10        7.84      4.90 o 
  -4   5   4        0.00       14.01      5.73 o 
  -3   5   4       83.07       84.55     12.93 o 
  -2   5   4      133.81      118.45     19.88 o 
  -1   5   4      212.65      225.63     13.72 o 
   0   5   4        0.21        5.50      2.86 o 
   1   5   4      290.82      268.88     14.28 o 
   2   5   4     2988.60     3179.41     36.19 o 
   3   5   4      886.33      868.62     25.95 o 
   4   5   4        8.00        9.82      5.86 o 
   5   5   4      212.00      221.42     17.65 o 
   6   5   4       48.12       55.57     11.57 o 
   7   5   4      252.33      245.87     17.96 o 
  -6   6   4       29.87       31.56      8.39 o 
  -5   6   4        5.50        9.05      3.78 o 
  -4   6   4       57.81       52.26     16.11 o 
  -3   6   4       25.32       22.84      7.12 o 
  -2   6   4      190.14      190.26     26.84 o 
  -1   6   4      300.54      310.56     21.31 o 
   0   6   4      157.86      117.76     31.28 o 
   1   6   4        7.14        7.01      4.65 o 
   2   6   4       32.65       30.12      7.04 o 
   3   6   4       13.29       12.71      5.59 o 
   4   6   4        0.38       13.22      4.45 o 
   5   6   4       54.88       41.88     10.25 o 
  -3   7   4       10.80       13.16      8.37 o 
  -2   7   4      454.75      450.59     41.05 o 
  -1   7   4        2.20       13.52      7.28 o 
   0   7   4       37.59       25.05     13.93 o 
   1   7   4      193.52      152.91     37.33 o 
   2   7   4      112.51       94.68     24.64 o 
 -11   1   5        2.96        9.52      5.16 o 
 -10   1   5        7.92        4.30      3.96 o 
  -9   1   5      470.32      518.77     23.59 o 
  -8   1   5      132.91      138.77     14.92 o 
  -7   1   5       94.74      102.08      4.85 o 
  -6   1   5      636.99      599.13     15.99 o 
  -5   1   5      641.24      682.76     10.66 o 
  -4   1   5       32.05       42.90      4.68 o 
  -3   1   5     4380.54     4464.64    127.24 o 
  -2   1   5     9000.76     9104.07    189.27 o 
  -1   1   5     4014.75     3714.04     48.40 o 
   0   1   5     1587.72     1442.60     20.53 o 
   1   1   5      908.81      921.51     17.79 o 
   2   1   5     3080.38     2911.33     55.13 o 
   3   1   5      685.95      616.36     20.77 o 
   4   1   5     3679.84     3898.58     65.11 o 
   5   1   5      155.39      139.78      6.10 o 
   6   1   5       35.95       37.95      6.64 o 
   7   1   5      333.24      253.84     25.36 o 
   8   1   5      467.23      452.21     32.64 o 
   9   1   5      239.80      231.81     16.87 o 
  10   1   5        0.42       13.86      7.65 o 
 -10   2   5       24.60       35.58     11.93 o 
  -9   2   5       85.69       65.36     18.66 o 
  -8   2   5      892.06      915.79     30.20 o 
  -7   2   5      306.51      296.58     16.63 o 
  -6   2   5     1588.51     1569.51     33.64 o 
  -5   2   5        0.63        7.20      3.14 o 
  -4   2   5     2749.60     2939.78     31.00 o 
  -3   2   5      563.28      565.82     10.37 o 
  -2   2   5     1219.61     1213.50     13.90 o 
  -1   2   5       26.77       26.95      4.89 o 
   0   2   5       60.72       86.08      5.38 o 
   1   2   5      738.33      671.99     12.95 o 
   2   2   5      185.57      152.91      8.85 o 
   3   2   5      152.06      141.60      9.15 o 
   4   2   5      381.96      408.39      9.10 o 
   5   2   5        4.01        5.60      3.14 o 
   6   2   5        1.70        8.97      5.46 o 
   7   2   5      293.72      293.53     21.35 o 
   8   2   5     1701.20     1746.23     79.43 o 
   9   2   5      285.85      256.31     32.41 o 
  10   2   5      162.50      156.01     23.06 o 
 -10   3   5       10.06        7.98      6.37 o 
  -9   3   5      288.69      279.26     20.41 o 
  -8   3   5      510.99      601.70     71.41 o 
  -7   3   5     1283.75     1206.14     31.51 o 
  -6   3   5        3.67       11.09      5.43 o 
  -5   3   5      247.23      234.81      8.04 o 
  -4   3   5      714.61      710.12     25.09 o 
  -3   3   5      697.67      755.34     15.80 o 
  -2   3   5      205.87      214.97      9.12 o 
  -1   3   5      433.64      453.61      9.64 o 
   0   3   5      205.88      236.94      8.51 o 
   1   3   5        8.17        9.96      3.09 o 
   2   3   5      852.71      856.33     18.24 o 
   3   3   5        2.82        6.57      2.41 o 
   4   3   5     1202.76     1289.12     28.22 o 
   5   3   5     1590.71     1626.79     25.24 o 
   6   3   5       12.67       15.50      4.67 o 
   7   3   5        4.76        7.71      4.20 o 
   8   3   5        0.65       10.19     11.42 o 
   9   3   5      222.61      282.24     30.05 o 
  -9   4   5       83.83       59.71     19.64 o 
  -8   4   5      613.95      599.74     34.35 o 
  -7   4   5        4.76        6.95      4.98 o 
  -6   4   5      136.72      143.24     15.91 o 
  -5   4   5      228.46      258.26     16.28 o 
  -4   4   5      257.60      275.12     16.20 o 
  -3   4   5      224.24      215.93     20.91 o 
  -2   4   5      289.38      294.36     12.51 o 
  -1   4   5       65.37       77.47      9.25 o 
   0   4   5     1552.30     1596.06     32.90 o 
   1   4   5     1677.00     1608.71     32.85 o 
   2   4   5      329.72      304.03     10.55 o 
   3   4   5       94.70       92.77     13.53 o 
   4   4   5     1946.73     1955.39     31.15 o 
   5   4   5     1046.54      988.72     23.63 o 
   6   4   5      176.53      174.66     14.97 o 
   7   4   5      201.31      155.49     15.73 o 
   8   4   5        1.13       13.33      7.53 o 
  -8   5   5       97.93       99.44     19.76 o 
  -7   5   5       28.71       19.58      7.26 o 
  -6   5   5       14.24        9.83      3.74 o 
  -5   5   5       94.29      123.42     16.78 o 
  -4   5   5       42.92       31.22      7.60 o 
  -3   5   5      160.46      151.53     15.92 o 
  -2   5   5      314.45      293.04     15.18 o 
  -1   5   5      382.46      363.84     15.58 o 
   0   5   5      252.84      253.03     21.16 o 
   1   5   5      105.31       88.94     11.33 o 
   2   5   5      145.67      130.08     12.21 o 
   3   5   5       65.75       87.39     12.95 o 
   4   5   5       83.68       90.58     13.84 o 
   5   5   5        0.13       12.85      7.00 o 
   6   5   5      156.85      163.93     21.96 o 
   7   5   5      101.10       92.20     15.17 o 
  -6   6   5       81.49       65.79     15.18 o 
  -5   6   5       14.54       25.50      6.42 o 
  -4   6   5      884.69      875.43     30.94 o 
  -3   6   5      196.96      192.00     27.24 o 
  -2   6   5      112.94       77.69     16.22 o 
  -1   6   5       44.91       33.12      9.47 o 
   0   6   5      310.98      333.13     49.31 o 
   1   6   5      761.41      817.56     39.55 o 
   2   6   5      127.27      122.42     19.61 o 
   3   6   5        5.49       11.70      5.80 o 
   4   6   5      236.91      195.57     32.77 o 
   5   6   5      509.35      531.38     31.57 o 
  -2   7   5       12.91       13.36     12.43 o 
  -1   7   5       17.33       21.56      8.50 o 
   0   7   5      128.50      111.02     21.05 o 
   1   7   5        5.97       15.35     12.70 o 
   2   7   5       10.50        9.46      6.18 o 
 -11   0   6        1.77        0.19      4.06 o 
 -10   0   6       42.29       37.49     15.83 o 
  -9   0   6       75.30       67.11     13.05 o 
  -8   0   6      354.79      374.11     27.70 o 
  -7   0   6     2017.09     2248.03     42.87 o 
  -6   0   6        2.40        4.38      3.99 o 
  -5   0   6      276.68      290.59     11.73 o 
  -4   0   6     2854.98     2733.83     38.67 o 
  -3   0   6      749.58      757.28     26.76 o 
  -2   0   6    16664.03    15292.00    176.10 o 
  -1   0   6       82.76       58.37     16.11 o 
   0   0   6       61.00       57.78     13.82 o 
   1   0   6     4695.07     4290.27     53.52 o 
   2   0   6      503.71      499.93     26.27 o 
   3   0   6     1710.93     1522.98     55.83 o 
   4   0   6     4873.06     4726.48    111.31 o 
   5   0   6     2224.21     2524.38     70.40 o 
   6   0   6     4004.41     3966.81     76.00 o 
   7   0   6        4.04       29.49     17.58 o 
   8   0   6      323.67      231.93     97.16 o 
   9   0   6        0.17        9.88     12.40 o 
  10   0   6      110.46      118.66     25.52 o 
 -11   1   6        0.91       14.91      7.01 o 
 -10   1   6      111.41       81.14     14.55 o 
  -9   1   6        0.47        8.50      4.86 o 
  -8   1   6      142.43      168.24     13.42 o 
  -7   1   6      530.26      536.23     12.73 o 
  -6   1   6        0.03        2.10      1.83 o 
  -5   1   6       84.55      111.96      4.65 o 
  -4   1   6        9.03        7.08      1.81 o 
  -3   1   6      421.50      401.35      8.02 o 
  -2   1   6     7919.64     8019.41    316.30 o 
  -1   1   6      114.77      113.39      8.28 o 
   0   1   6      629.46      550.78     14.60 o 
   1   1   6     2111.68     2002.36     64.03 o 
   2   1   6      148.19      173.87      9.92 o 
   3   1   6     1545.33     1729.01     33.68 o 
   4   1   6      197.79      187.44      9.30 o 
   5   1   6      101.99       94.32      5.69 o 
   6   1   6      487.33      478.55     10.96 o 
   7   1   6      204.84      147.38     19.93 o 
   8   1   6        0.07       13.93      6.79 o 
   9   1   6        1.65       12.22      8.25 o 
  10   1   6        1.30       12.25      9.24 o 
 -10   2   6     1138.66     1197.54     40.07 o 
  -9   2   6       11.78       11.78      5.68 o 
  -8   2   6        0.63        7.88      3.65 o 
  -7   2   6     1807.79     1745.61     35.68 o 
  -6   2   6       42.98       38.83      7.89 o 
  -5   2   6      146.06      171.83      5.92 o 
  -4   2   6       46.16       50.98      4.71 o 
  -3   2   6       35.37       34.86      4.04 o 
  -2   2   6      980.96      953.44     17.44 o 
  -1   2   6      818.47      832.12     22.19 o 
   0   2   6     1403.44     1479.46     18.15 o 
   1   2   6        3.95        2.98      2.54 o 
   2   2   6    10088.56    10699.95    207.62 o 
   3   2   6      659.19      722.38     13.35 o 
   4   2   6      139.86      145.06     11.99 o 
   5   2   6      438.05      450.58     14.43 o 
   6   2   6      761.35      751.02     18.74 o 
   7   2   6        6.05        5.80      5.60 o 
   8   2   6      205.51      243.35     23.62 o 
   9   2   6      108.90      120.67     15.44 o 
  10   2   6      162.48      185.28     30.35 o 
 -10   3   6        3.53        3.96      6.26 o 
  -9   3   6       31.90       37.52      9.02 o 
  -8   3   6       24.04       20.44     10.89 o 
  -7   3   6        2.85       12.28      4.48 o 
  -6   3   6      236.37      272.19     15.50 o 
  -5   3   6      182.31      201.88      9.44 o 
  -4   3   6       12.06        5.00      3.66 o 
  -3   3   6        4.38        7.74      2.31 o 
  -2   3   6      111.59      119.18      5.95 o 
  -1   3   6       50.38       55.01      7.46 o 
   0   3   6       94.47       84.02      5.93 o 
   1   3   6      167.93      158.87      8.16 o 
   2   3   6       17.11       24.81      5.12 o 
   3   3   6     1650.30     1728.23     26.38 o 
   4   3   6        0.50        5.98      3.87 o 
   5   3   6       23.56       22.29      4.66 o 
   6   3   6      147.58      141.88     11.19 o 
   7   3   6      242.32      252.77     22.69 o 
   8   3   6       31.99       40.87     31.52 o 
   9   3   6        8.73       13.57      8.11 o 
  -9   4   6       70.08       56.53     15.95 o 
  -8   4   6        0.69        4.59      5.54 o 
  -7   4   6      170.81      141.02     13.96 o 
  -6   4   6      526.41      562.08     22.08 o 
  -5   4   6        4.97        9.35      6.54 o 
  -4   4   6        8.31        6.42      4.95 o 
  -3   4   6        5.02        0.05      5.42 o 
  -2   4   6        0.38        7.57      1.51 o 
  -1   4   6       54.45       72.38      7.56 o 
   0   4   6       73.89       61.15      7.85 o 
   1   4   6      381.28      377.75     12.04 o 
   2   4   6      562.14      537.76     12.10 o 
   3   4   6       12.07        8.53      2.88 o 
   4   4   6       53.80       52.14      8.98 o 
   5   4   6        1.73        3.14      3.97 o 
   6   4   6      110.34      114.06     18.76 o 
   7   4   6        0.30        8.34      4.42 o 
   8   4   6      127.17      104.19     27.74 o 
  -8   5   6       81.66       69.37     20.82 o 
  -7   5   6       41.51       69.39     18.40 o 
  -6   5   6      536.55      532.48     18.71 o 
  -5   5   6      332.14      355.21     20.36 o 
  -4   5   6       21.59       13.28      5.05 o 
  -3   5   6      136.06      146.71     22.93 o 
  -2   5   6      260.66      298.67     17.78 o 
  -1   5   6       75.93       66.01      8.05 o 
   0   5   6      192.42      196.75     17.73 o 
   1   5   6       25.29       18.33      5.54 o 
   2   5   6      166.34      190.71     18.54 o 
   3   5   6     2373.09     2620.40     37.23 o 
   4   5   6       15.80        8.44      5.68 o 
   5   5   6      292.26      255.60     35.54 o 
   6   5   6       68.32       55.69     14.13 o 
   7   5   6        9.36        6.02     10.25 o 
  -6   6   6       64.86       77.34     12.61 o 
  -5   6   6       72.07       40.78     11.95 o 
  -4   6   6       38.70       26.00      9.04 o 
  -3   6   6      133.02      107.83     20.39 o 
  -2   6   6       51.71       33.23      9.98 o 
  -1   6   6       24.63       35.88      8.06 o 
   0   6   6       25.53       34.21      8.34 o 
   1   6   6      421.20      442.81     25.40 o 
   2   6   6      162.75      123.36     22.65 o 
   3   6   6        0.00        3.91      4.73 o 
   4   6   6        0.60        8.59      4.31 o 
   5   6   6        3.84        7.45      4.73 o 
  -2   7   6       12.41       15.50      8.60 o 
  -1   7   6       76.09       65.40     22.27 o 
   0   7   6       76.95      101.87     27.42 o 
   1   7   6      137.57      123.48     32.47 o 
 -11   1   7       85.51       73.85     17.03 o 
 -10   1   7       43.13       27.16     11.29 o 
  -9   1   7       21.02       14.94      5.10 o 
  -8   1   7     1204.34     1183.75     18.03 o 
  -7   1   7      540.02      561.00     10.85 o 
  -6   1   7      449.74      409.99      9.65 o 
  -5   1   7     2996.96     3273.90     21.59 o 
  -4   1   7       56.68       51.09      4.45 o 
  -3   1   7      113.31       90.94      6.71 o 
  -2   1   7     3294.56     3283.37     37.92 o 
  -1   1   7       68.77       58.32      7.96 o 
   0   1   7     5323.09     5056.89     79.29 o 
   1   1   7     7139.24     6670.39     72.07 o 
   2   1   7      480.27      438.72     23.33 o 
   3   1   7      248.01      244.91     14.73 o 
   4   1   7     2448.80     2567.62     68.12 o 
   5   1   7      423.31      444.79     18.90 o 
   6   1   7      549.57      559.62     17.46 o 
   7   1   7      729.02      723.99     25.86 o 
   8   1   7      231.08      243.59     16.73 o 
   9   1   7       92.52       71.94     16.14 o 
  10   1   7        0.63        9.10      9.73 o 
 -10   2   7      340.50      359.91     23.82 o 
  -9   2   7       83.40       80.18     17.53 o 
  -8   2   7      523.95      591.67     18.11 o 
  -7   2   7      344.84      386.49     16.63 o 
  -6   2   7     1557.15     1622.18     24.37 o 
  -5   2   7      174.04      191.48      7.32 o 
  -4   2   7      905.44      939.48     34.09 o 
  -3   2   7       38.23       40.48      4.92 o 
  -2   2   7        1.29        5.23      3.03 o 
  -1   2   7      937.55      962.64     11.91 o 
   0   2   7      367.79      330.28      7.83 o 
   1   2   7      575.50      577.31     11.78 o 
   2   2   7       40.67       49.57      6.17 o 
   3   2   7       40.42       61.23      5.41 o 
   4   2   7      119.48      143.17     12.42 o 
   5   2   7       23.77       31.47      6.11 o 
   6   2   7      224.12      164.65     11.08 o 
   7   2   7        0.03        9.77      7.08 o 
   8   2   7       28.43       52.25     15.82 o 
   9   2   7        8.06       20.35      7.62 o 
  10   2   7        0.74       23.76     11.82 o 
 -10   3   7      237.13      236.87     34.14 o 
  -9   3   7      227.70      132.88     36.81 o 
  -8   3   7       33.82       14.50      5.39 o 
  -7   3   7       43.53       23.42      8.02 o 
  -6   3   7      158.92      169.49     13.20 o 
  -5   3   7       10.37        6.16      2.26 o 
  -4   3   7       75.57       76.24     11.46 o 
  -3   3   7      334.23      319.59     16.84 o 
  -2   3   7     1532.76     1677.95     38.44 o 
  -1   3   7      981.47      982.12     15.20 o 
   0   3   7       48.28       52.61      5.75 o 
   1   3   7       24.64       33.91      5.83 o 
   2   3   7      328.82      301.67      8.78 o 
   3   3   7       34.14       44.40      5.17 o 
   4   3   7     2403.18     2585.54     25.75 o 
   5   3   7        0.07        7.70      2.38 o 
   6   3   7      774.72      761.45     24.18 o 
   7   3   7       55.80       51.59     11.86 o 
   8   3   7       21.62       13.66     11.07 o 
   9   3   7      128.41       98.79     41.01 o 
  -9   4   7      314.02      347.52     27.54 o 
  -8   4   7        8.12        4.13      3.81 o 
  -7   4   7      254.07      295.21     24.49 o 
  -6   4   7      296.01      367.75     13.80 o 
  -5   4   7      237.87      289.72     12.34 o 
  -4   4   7       35.21       41.57      9.94 o 
  -3   4   7        0.01        5.08      4.12 o 
  -2   4   7       60.70       54.20      8.03 o 
  -1   4   7       79.86       77.67     11.91 o 
   0   4   7      761.75      757.49     18.49 o 
   1   4   7       37.72       44.01      6.30 o 
   2   4   7     1895.78     1933.75     27.24 o 
   3   4   7     2640.41     2611.23     27.37 o 
   4   4   7     1663.54     1708.30     21.20 o 
   5   4   7      606.02      633.62     19.57 o 
   6   4   7       25.09       28.52     10.80 o 
   7   4   7      195.51      183.95     27.96 o 
   8   4   7       10.88        7.89     12.12 o 
  -8   5   7      221.36      174.20     32.75 o 
  -7   5   7        0.19        9.24      4.66 o 
  -6   5   7        4.52        7.84      4.95 o 
  -5   5   7      163.62      139.75     26.98 o 
  -4   5   7       26.01       31.51      5.97 o 
  -3   5   7      116.51      131.14     13.26 o 
  -2   5   7       18.19       22.36      6.25 o 
  -1   5   7      418.85      463.75     19.13 o 
   0   5   7        6.09        6.28      3.14 o 
   1   5   7        1.45        4.50      2.62 o 
   2   5   7        9.28       12.66      4.16 o 
   3   5   7       83.58       76.97     13.48 o 
   4   5   7      549.24      562.74     28.53 o 
   5   5   7      145.96      128.76     26.85 o 
   6   5   7      380.30      389.67     22.94 o 
   7   5   7       88.69       99.65     26.90 o 
  -6   6   7        6.94       15.28      4.61 o 
  -5   6   7       50.24       44.41     12.11 o 
  -4   6   7      173.38      149.98     31.33 o 
  -3   6   7       56.59       46.90     13.57 o 
  -2   6   7       51.05       39.81     11.04 o 
  -1   6   7      622.87      676.30     41.72 o 
   0   6   7      258.35      264.77     37.92 o 
   1   6   7       44.61       29.64     10.43 o 
   2   6   7      173.75      145.45     30.70 o 
   3   6   7      456.39      421.70     22.08 o 
   4   6   7       21.53       16.00      6.39 o 
   5   6   7      311.30      366.12     27.15 o 
  -2   7   7        9.08       15.48      5.12 o 
  -1   7   7       14.94       17.93     10.25 o 
   0   7   7      113.94      124.67     28.07 o 
   1   7   7        0.00        7.86      8.44 o 
 -11   0   8      122.83       70.68     43.29 o 
 -10   0   8      106.04       84.29     30.67 o 
  -9   0   8      420.65      445.85     46.34 o 
  -8   0   8      626.22      603.10     20.38 o 
  -7   0   8        0.56        9.81     11.84 o 
  -6   0   8        1.18       15.13     15.97 o 
  -5   0   8       48.37       34.72      8.00 o 
  -4   0   8        0.93       12.29      6.27 o 
  -3   0   8      641.98      720.10     13.59 o 
  -2   0   8     3125.78     3142.77     54.64 o 
  -1   0   8     4338.46     3875.86     51.75 o 
   0   0   8      663.32      665.75     59.37 o 
   1   0   8     7214.24     6953.17    204.01 o 
   2   0   8       43.42       59.26     13.45 o 
   3   0   8      199.41      134.07     17.72 o 
   4   0   8    13479.09    14603.57    136.94 o 
   5   0   8      165.60      152.35     42.80 o 
   6   0   8      413.75      343.37     31.59 o 
   7   0   8       31.16       35.58     13.80 o 
   8   0   8      119.43       97.86     23.61 o 
   9   0   8       26.83       72.15     27.25 o 
  10   0   8      175.25      124.83     41.15 o 
 -11   1   8       95.99       75.17     15.84 o 
 -10   1   8      407.15      429.22     23.68 o 
  -9   1   8       25.50       34.66      8.17 o 
  -8   1   8      369.96      360.78     14.50 o 
  -7   1   8       36.66       43.44      5.87 o 
  -6   1   8      128.82      131.71      9.71 o 
  -5   1   8       30.24       37.18      5.55 o 
  -4   1   8     2643.37     2972.92     32.52 o 
  -3   1   8      796.38      828.22     33.18 o 
  -2   1   8      626.98      592.44     19.20 o 
  -1   1   8       23.05       19.34      9.62 o 
   0   1   8      860.35      909.71     43.29 o 
   1   1   8     2355.91     2550.50     42.13 o 
   2   1   8     2894.90     3195.79     69.63 o 
   3   1   8        0.23        9.53      5.60 o 
   4   1   8      485.17      423.27     18.07 o 
   5   1   8      468.54      496.63     16.97 o 
   6   1   8      588.74      565.73     41.54 o 
   7   1   8       14.78       35.58     16.95 o 
   8   1   8      122.27      102.00     18.76 o 
   9   1   8       21.60       21.10      7.49 o 
  10   1   8       59.10       62.75     19.89 o 
 -10   2   8       54.08       51.30     20.86 o 
  -9   2   8      110.75       87.74     14.52 o 
  -8   2   8      150.20      134.03      7.46 o 
  -7   2   8       93.88       81.55      5.99 o 
  -6   2   8      363.50      340.24      7.85 o 
  -5   2   8      621.49      603.55      8.68 o 
  -4   2   8       27.51       33.50      5.01 o 
  -3   2   8      505.71      518.62     12.58 o 
  -2   2   8       17.42        9.39      4.29 o 
  -1   2   8      725.61      770.45     11.20 o 
   0   2   8     1603.94     1601.83     39.48 o 
   1   2   8       10.31       10.04      3.57 o 
   2   2   8       53.93       82.45      9.51 o 
   3   2   8     1744.05     1710.78     24.75 o 
   4   2   8      136.25      152.72     12.00 o 
   5   2   8        6.85       12.57      2.62 o 
   6   2   8      527.65      514.70     19.53 o 
   7   2   8       29.07       38.35      8.56 o 
   8   2   8      335.09      347.64     25.16 o 
   9   2   8       29.59       36.46     10.96 o 
 -10   3   8      274.62      262.72     62.11 o 
  -9   3   8      110.09      129.27     16.38 o 
  -8   3   8      124.09      115.59     10.47 o 
  -7   3   8      294.14      289.40     14.04 o 
  -6   3   8        4.39        7.29      2.86 o 
  -5   3   8      185.90      199.57      9.47 o 
  -4   3   8      737.06      848.82     19.67 o 
  -3   3   8        1.70        2.94      1.98 o 
  -2   3   8     1294.73     1355.40     17.30 o 
  -1   3   8      121.07      132.16      6.43 o 
   0   3   8      275.59      267.54     17.78 o 
   1   3   8      745.17      681.53     15.18 o 
   2   3   8     1023.52     1086.20     26.75 o 
   3   3   8      524.67      513.19     24.45 o 
   4   3   8     1082.87     1036.82     17.58 o 
   5   3   8     1338.62     1279.36     33.64 o 
   6   3   8        2.74       12.56      4.68 o 
   7   3   8       67.42       57.06     14.59 o 
   8   3   8       26.50        9.29     12.59 o 
   9   3   8       43.28       28.45     19.46 o 
  -9   4   8       19.34       14.70     13.10 o 
  -8   4   8       20.67       10.50      3.83 o 
  -7   4   8        3.91        8.64      5.74 o 
  -6   4   8       43.26       53.19     12.08 o 
  -5   4   8      120.95       97.91     10.50 o 
  -4   4   8      134.47      135.10     21.89 o 
  -3   4   8       86.34       78.32     13.21 o 
  -2   4   8      206.72      213.38     11.51 o 
  -1   4   8      158.85      156.96      9.87 o 
   0   4   8     1705.15     1771.20     29.38 o 
   1   4   8      281.88      291.60     13.32 o 
   2   4   8      365.83      377.20     14.31 o 
   3   4   8      270.25      301.80     12.91 o 
   4   4   8      650.07      636.34     18.29 o 
   5   4   8      293.53      299.03     19.50 o 
   6   4   8      108.82       93.79     24.61 o 
   7   4   8       39.74       44.37     15.92 o 
   8   4   8       93.29       90.86     23.22 o 
  -8   5   8       26.20       24.29      6.43 o 
  -7   5   8      226.25      231.08     24.46 o 
  -6   5   8       52.84       62.55     15.80 o 
  -5   5   8       87.95       98.90     11.28 o 
  -4   5   8      160.29      159.74     17.20 o 
  -3   5   8       32.66       47.48      9.43 o 
  -2   5   8      398.32      414.66     24.45 o 
  -1   5   8       54.98       55.28      9.47 o 
   0   5   8       49.16       38.84      6.72 o 
   1   5   8     4297.15     4462.33     43.28 o 
   2   5   8     1303.12     1322.84     30.36 o 
   3   5   8       20.19       12.69      5.14 o 
   4   5   8      119.26      116.71     18.21 o 
   5   5   8      323.08      305.66     25.44 o 
   6   5   8       29.40       37.85      8.00 o 
   7   5   8       35.12       24.99      8.34 o 
  -6   6   8       48.80       44.77     13.06 o 
  -5   6   8       14.19       16.42      5.07 o 
  -4   6   8        0.10        1.18      5.27 o 
  -3   6   8      124.90      118.69     25.85 o 
  -2   6   8      186.29      236.86     16.24 o 
  -1   6   8      474.73      475.58     23.01 o 
   0   6   8       45.13       31.50      7.29 o 
   1   6   8       27.80       24.76      6.95 o 
   2   6   8        1.30       10.66      6.92 o 
   3   6   8       12.60       13.22      5.66 o 
   4   6   8      282.07      294.41     27.43 o 
   5   6   8      114.06      107.78     22.72 o 
  -1   7   8        0.77        6.96     16.36 o 
   0   7   8        0.01        6.84      7.81 o 
 -11   1   9        1.18       13.59      6.29 o 
 -10   1   9      207.48      204.00     19.32 o 
  -9   1   9      139.08      121.62     15.09 o 
  -8   1   9      395.56      389.71     19.90 o 
  -7   1   9       81.92      105.49      6.76 o 
  -6   1   9      911.26      925.54     21.15 o 
  -5   1   9       18.91       33.53      6.61 o 
  -4   1   9      251.78      267.08     13.56 o 
  -3   1   9     1171.72     1166.69     25.43 o 
  -2   1   9      571.09      531.42     27.38 o 
  -1   1   9     4897.70     4991.81     50.19 o 
   0   1   9      130.66      131.00     11.48 o 
   1   1   9     2456.79     2660.79     38.02 o 
   2   1   9     9976.34    10660.03    105.27 o 
   3   1   9     1562.94     1684.28     33.34 o 
   4   1   9      226.24      230.51     14.10 o 
   5   1   9      327.19      354.32     23.09 o 
   6   1   9     1348.36     1363.75     34.66 o 
   7   1   9      324.27      321.91     22.11 o 
   8   1   9        9.37       14.54      9.54 o 
   9   1   9        2.72       17.57      7.84 o 
  10   1   9       22.90       35.57     16.90 o 
 -10   2   9      631.94      528.11     36.78 o 
  -9   2   9       45.44       57.59     12.05 o 
  -8   2   9      591.00      581.16     28.73 o 
  -7   2   9      242.87      266.51     11.86 o 
  -6   2   9      141.39      142.90     10.81 o 
  -5   2   9      550.27      596.88     20.50 o 
  -4   2   9     1935.97     2074.89     24.91 o 
  -3   2   9      241.98      224.27     10.63 o 
  -2   2   9        9.84       11.47      2.40 o 
  -1   2   9      532.80      526.13     10.63 o 
   0   2   9      400.12      389.48     19.48 o 
   1   2   9      695.33      722.35     21.32 o 
   2   2   9      259.88      216.85      9.06 o 
   3   2   9       21.40       14.01      5.52 o 
   4   2   9      333.39      302.41     10.54 o 
   5   2   9      270.13      295.30     14.32 o 
   6   2   9      257.64      270.01      9.93 o 
   7   2   9     1463.67     1432.10     41.29 o 
   8   2   9      156.37      132.38     19.19 o 
   9   2   9        2.18       -0.10      7.51 o 
 -10   3   9      332.65      259.05     46.72 o 
  -9   3   9        7.21        8.95     10.28 o 
  -8   3   9       38.12       21.52      6.23 o 
  -7   3   9       85.47       81.98      9.09 o 
  -6   3   9     1124.17      972.46     18.26 o 
  -5   3   9      506.43      503.70     19.47 o 
  -4   3   9      242.84      250.01     11.71 o 
  -3   3   9      237.54      251.55      9.39 o 
  -2   3   9        3.20        4.37      1.74 o 
  -1   3   9      686.33      645.88     15.25 o 
   0   3   9       14.89       18.67      3.89 o 
   1   3   9       52.74       74.54      7.64 o 
   2   3   9     2270.80     2476.61     50.26 o 
   3   3   9      594.38      651.61     17.81 o 
   4   3   9       18.15       15.67      4.40 o 
   5   3   9       72.74       79.01     11.74 o 
   6   3   9        0.14       11.74      5.20 o 
   7   3   9      621.65      702.29     37.00 o 
   8   3   9       33.40       13.52     35.16 o 
   9   3   9        2.61       12.19     13.06 o 
  -9   4   9       13.35       16.21     11.02 o 
  -8   4   9       88.21       64.09     15.22 o 
  -7   4   9      192.66      194.36     26.19 o 
  -6   4   9       60.32       52.58      8.43 o 
  -5   4   9       44.60       40.67      8.01 o 
  -4   4   9      249.33      292.68     16.23 o 
  -3   4   9       14.52       18.44      9.17 o 
  -2   4   9        4.19        9.83      3.91 o 
  -1   4   9      500.78      476.61     12.43 o 
   0   4   9      180.03      182.60      9.73 o 
   1   4   9      573.14      558.82     17.79 o 
   2   4   9      295.38      283.28     12.15 o 
   3   4   9     1566.99     1692.48     37.23 o 
   4   4   9       50.45       44.05      8.15 o 
   5   4   9        0.25        6.27      2.90 o 
   6   4   9       19.01       15.02      5.90 o 
   7   4   9        4.58        8.68      9.30 o 
   8   4   9       97.65       49.91     39.05 o 
  -8   5   9       43.38       17.33      8.22 o 
  -7   5   9        2.66        9.67      5.72 o 
  -6   5   9       86.52       49.69     12.40 o 
  -5   5   9        0.41        6.76      5.33 o 
  -4   5   9       79.28       45.96      7.71 o 
  -3   5   9      288.15      252.71     19.47 o 
  -2   5   9       41.17       35.58     13.77 o 
  -1   5   9      305.60      303.95     14.66 o 
   0   5   9      401.34      377.01     13.80 o 
   1   5   9        0.12        9.98      3.50 o 
   2   5   9      108.37       95.53     15.88 o 
   3   5   9        7.03       16.00      5.13 o 
   4   5   9      232.91      242.06     20.52 o 
   5   5   9       59.32       54.69     10.19 o 
   6   5   9       26.35       24.64      6.71 o 
  -6   6   9        7.74        7.73      4.37 o 
  -5   6   9      151.70       93.02     27.29 o 
  -4   6   9       56.29       65.54     21.65 o 
  -3   6   9      204.45      199.47     19.80 o 
  -2   6   9      101.75      119.58     19.51 o 
  -1   6   9       97.79      114.09     23.62 o 
   0   6   9        1.91        8.01      5.27 o 
   1   6   9       37.57       45.23     13.62 o 
   2   6   9      198.19      216.72     19.45 o 
   3   6   9      276.94      302.75     21.73 o 
   4   6   9      576.75      633.23     31.03 o 
 -11   0  10       19.22       29.84     12.33 o 
 -10   0  10      398.94      405.79     77.19 o 
  -9   0  10       68.92       84.93     23.71 o 
  -8   0  10      207.25      217.99     13.72 o 
  -7   0  10      409.54      458.62     30.72 o 
  -6   0  10        0.72        4.29      4.20 o 
  -5   0  10      133.92      188.28     10.41 o 
  -4   0  10     3368.02     3745.54     79.71 o 
  -3   0  10     8199.79     8211.36    170.36 o 
  -2   0  10      421.63      511.35     26.34 o 
  -1   0  10       29.99       61.20     12.52 o 
   0   0  10      629.03      688.25     38.33 o 
   1   0  10      460.66      471.28     34.25 o 
   2   0  10     1975.59     1805.13     58.70 o 
   3   0  10      162.81      130.71     18.56 o 
   4   0  10     5386.42     5204.69     91.97 o 
   5   0  10     3700.76     3471.08     79.01 o 
   6   0  10      976.17      926.66     52.40 o 
   7   0  10       48.62       34.32     16.74 o 
   8   0  10        1.96        8.06     20.94 o 
   9   0  10      232.91      226.60     77.47 o 
 -11   1  10       51.18       43.31     14.70 o 
 -10   1  10      173.11      202.58     19.63 o 
  -9   1  10       42.23       44.56      9.68 o 
  -8   1  10      214.14      233.86     12.95 o 
  -7   1  10       94.30      124.05      9.48 o 
  -6   1  10      589.02      588.62     18.82 o 
  -5   1  10       32.32       49.77      7.19 o 
  -4   1  10     3484.67     3640.62     72.16 o 
  -3   1  10      405.28      387.86     13.33 o 
  -2   1  10      611.97      662.12     24.53 o 
  -1   1  10        1.74       11.41      8.22 o 
   0   1  10     1787.28     1956.13     48.33 o 
   1   1  10     3362.22     3499.03     76.42 o 
   2   1  10       18.01       31.00     13.15 o 
   3   1  10       80.22       84.64     10.37 o 
   4   1  10       19.24       12.49      5.98 o 
   5   1  10      669.05      759.21     26.14 o 
   6   1  10      483.52      491.96     17.92 o 
   7   1  10      153.11      149.04     37.30 o 
   8   1  10        1.44       14.26      6.41 o 
   9   1  10       11.94       27.33      8.23 o 
 -10   2  10       37.69       49.04     19.13 o 
  -9   2  10       11.41       15.82      5.29 o 
  -8   2  10       25.42       22.71      7.30 o 
  -7   2  10      411.94      394.06     15.43 o 
  -6   2  10      204.66      184.88     10.63 o 
  -5   2  10      482.56      500.06     23.99 o 
  -4   2  10     1178.58     1066.06     31.71 o 
  -3   2  10       30.76       36.34      7.31 o 
  -2   2  10     1202.43     1161.14     24.74 o 
  -1   2  10      553.74      568.67     11.73 o 
   0   2  10       69.26       88.17     10.78 o 
   1   2  10     5946.30     6433.23    153.74 o 
   2   2  10      494.27      604.38     24.27 o 
   3   2  10      959.62      954.00     17.44 o 
   4   2  10      246.49      254.72     11.34 o 
   5   2  10      141.98      148.48     11.52 o 
   6   2  10       41.20       39.06     12.05 o 
   7   2  10       86.15      113.59     12.24 o 
   8   2  10        2.21       17.14     16.16 o 
   9   2  10      156.87      153.08     17.53 o 
 -10   3  10       94.13       73.16     32.54 o 
  -9   3  10       91.99       83.56     31.12 o 
  -8   3  10        1.26       17.98      6.38 o 
  -7   3  10       10.65       12.84      5.04 o 
  -6   3  10       66.59       75.45     10.86 o 
  -5   3  10      128.20      113.52     14.18 o 
  -4   3  10      945.36     1018.88     20.86 o 
  -3   3  10        0.13        4.14      2.93 o 
  -2   3  10       47.93       57.11      5.22 o 
  -1   3  10        1.10        4.88      2.76 o 
   0   3  10      567.09      553.46     14.56 o 
   1   3  10       43.59       67.84      7.81 o 
   2   3  10        0.09        9.12      4.52 o 
   3   3  10      930.94      861.57     19.36 o 
   4   3  10      596.09      569.37     15.53 o 
   5   3  10       30.73       28.71      6.72 o 
   6   3  10       51.67       57.18      9.06 o 
   7   3  10        5.05        7.35      6.81 o 
   8   3  10      150.89      126.99     28.02 o 
  -9   4  10        3.66       12.00     11.03 o 
  -8   4  10      274.48      265.94     14.63 o 
  -7   4  10      246.31      201.80     20.69 o 
  -6   4  10       10.17       16.57      4.49 o 
  -5   4  10        5.64        6.69      3.81 o 
  -4   4  10       94.63       84.31     13.54 o 
  -3   4  10        0.07        3.99      2.34 o 
  -2   4  10      153.83      153.38      9.06 o 
  -1   4  10        1.29        7.28      3.42 o 
   0   4  10       29.33       31.28      4.76 o 
   1   4  10      723.05      734.87     19.71 o 
   2   4  10       14.86       15.27      4.66 o 
   3   4  10      540.55      567.51     14.78 o 
   4   4  10      174.20      209.44     16.86 o 
   5   4  10        5.90       13.43      4.36 o 
   6   4  10      167.74      165.84     27.27 o 
   7   4  10       14.96       10.66      9.86 o 
   8   4  10       68.03       41.88     15.13 o 
  -7   5  10        0.40        2.19      4.65 o 
  -6   5  10        0.26        9.08      4.88 o 
  -5   5  10      139.18      161.77     18.22 o 
  -4   5  10       28.82       24.95     14.97 o 
  -3   5  10        0.39        9.74      6.91 o 
  -2   5  10       56.11       41.16     12.30 o 
  -1   5  10       54.60       50.36      7.15 o 
   0   5  10     3090.91     3094.42     43.94 o 
   1   5  10      161.31      169.07     19.72 o 
   2   5  10        0.03        5.91      3.17 o 
   3   5  10      264.99      268.44     18.32 o 
   4   5  10      461.34      481.63     20.61 o 
   5   5  10      268.86      228.47     21.55 o 
   6   5  10      223.66      246.32     20.94 o 
  -5   6  10      161.75      121.09     21.10 o 
  -4   6  10       14.08       10.57      9.41 o 
  -3   6  10       56.07       68.08     23.96 o 
  -2   6  10        7.75        5.07      4.79 o 
  -1   6  10       87.94       96.83     21.57 o 
   0   6  10        8.37       14.43      5.69 o 
   1   6  10      140.60       90.27     19.69 o 
   2   6  10      223.71      186.51     18.15 o 
   3   6  10        2.59        9.66      5.87 o 
   4   6  10        0.08       12.70      6.19 o 
 -11   1  11       26.89       51.61     13.00 o 
 -10   1  11       11.35       11.23      5.08 o 
  -9   1  11       28.98       35.51      9.91 o 
  -8   1  11      615.51      574.45     14.55 o 
  -7   1  11      111.76       74.48     13.74 o 
  -6   1  11      879.90      865.03     14.29 o 
  -5   1  11     1860.56     1901.52     27.77 o 
  -4   1  11      228.55      254.62     10.93 o 
  -3   1  11      939.64      885.20     13.34 o 
  -2   1  11      690.40      653.24     18.38 o 
  -1   1  11      467.03      532.43     31.30 o 
   0   1  11      349.72      303.57     28.79 o 
   1   1  11      893.01      863.55     49.83 o 
   2   1  11     1102.68     1126.23     64.84 o 
   3   1  11       68.26       70.55     12.36 o 
   4   1  11     1556.31     1559.36     58.39 o 
   5   1  11      372.35      360.77     20.64 o 
   6   1  11      413.72      463.86     28.07 o 
   7   1  11      197.93      155.51     23.75 o 
   8   1  11      182.32      223.44     30.16 o 
   9   1  11       87.39       95.91     15.84 o 
 -10   2  11      435.30      437.59     43.88 o 
  -9   2  11       37.50       56.20     16.20 o 
  -8   2  11      252.41      291.36     10.99 o 
  -7   2  11        9.20       21.77      5.30 o 
  -6   2  11      376.88      415.18     13.81 o 
  -5   2  11      535.69      557.60     18.07 o 
  -4   2  11     2762.39     2957.31     40.60 o 
  -3   2  11      268.37      315.85     12.13 o 
  -2   2  11       45.07       63.94      6.21 o 
  -1   2  11      421.13      460.12     10.98 o 
   0   2  11      834.43      887.37     18.80 o 
   1   2  11      945.23     1012.11     21.81 o 
   2   2  11      363.55      374.50     14.08 o 
   3   2  11       61.56       67.64      9.49 o 
   4   2  11       32.84       24.32      5.74 o 
   5   2  11      181.71      164.41     12.63 o 
   6   2  11      341.63      321.89     15.22 o 
   7   2  11      602.60      501.48     32.15 o 
   8   2  11      229.29      212.78     20.17 o 
   9   2  11       38.86       40.06     11.53 o 
 -10   3  11        5.94       12.81      5.13 o 
  -9   3  11        3.26        3.67     10.79 o 
  -8   3  11        0.79        6.65      2.93 o 
  -7   3  11       46.15       42.65      7.77 o 
  -6   3  11      116.15      111.59     12.98 o 
  -5   3  11        0.19        6.57      3.78 o 
  -4   3  11      175.19      198.00     13.04 o 
  -3   3  11      791.93      763.48     27.47 o 
  -2   3  11      157.50      160.89      9.58 o 
  -1   3  11       63.03       77.09     10.23 o 
   0   3  11       27.02       29.65      3.61 o 
   1   3  11      331.18      370.25     17.41 o 
   2   3  11        3.51       16.31      4.93 o 
   3   3  11       52.81       53.74     12.10 o 
   4   3  11      232.01      227.18     10.71 o 
   5   3  11      101.74      104.21     15.82 o 
   6   3  11       16.04       19.70      5.16 o 
   7   3  11       11.66        7.47      5.41 o 
   8   3  11      203.05      245.40     63.11 o 
  -9   4  11       18.73       19.36     17.83 o 
  -8   4  11        1.11       17.06      6.28 o 
  -7   4  11        1.65       10.93      5.54 o 
  -6   4  11      539.76      557.06     27.61 o 
  -5   4  11       81.27       98.59     21.06 o 
  -4   4  11      924.93      887.59     40.37 o 
  -3   4  11       17.95       37.78      5.16 o 
  -2   4  11     1983.74     1944.62     31.25 o 
  -1   4  11      346.78      350.22     11.98 o 
   0   4  11      262.08      293.93     11.50 o 
   1   4  11      964.58      877.85     22.58 o 
   2   4  11     2616.46     2668.24     46.59 o 
   3   4  11      648.99      650.27     22.85 o 
   4   4  11        0.80        3.67      2.90 o 
   5   4  11       85.19       89.24     10.63 o 
   6   4  11      116.29      149.01     32.21 o 
   7   4  11      334.97      260.93     34.06 o 
  -7   5  11        2.52        8.83      6.95 o 
  -6   5  11       14.56        8.86      6.00 o 
  -5   5  11      144.25      141.70     16.98 o 
  -4   5  11       82.35       88.79     14.19 o 
  -3   5  11       28.04       22.08      8.67 o 
  -2   5  11       77.96       80.88     16.83 o 
  -1   5  11      140.80      119.58     21.46 o 
   0   5  11      205.45      187.72     14.34 o 
   1   5  11      281.89      308.87     18.50 o 
   2   5  11       61.03       68.70      7.86 o 
   3   5  11      250.40      258.83     16.97 o 
   4   5  11      276.26      268.93     19.26 o 
   5   5  11      350.62      342.15     20.90 o 
   6   5  11       62.32       97.67     22.71 o 
  -5   6  11       86.45      101.73     33.16 o 
  -4   6  11       61.02       98.32     18.17 o 
  -3   6  11      174.09      157.48     15.56 o 
  -2   6  11      320.65      304.35     24.75 o 
  -1   6  11       44.95       56.80     12.16 o 
   0   6  11        0.29        5.02      3.63 o 
   1   6  11        9.16        7.90      4.28 o 
   2   6  11     1073.11     1080.02     30.75 o 
   3   6  11       37.63       67.88     10.52 o 
   4   6  11       85.73       85.09     14.10 o 
 -11   0  12        1.19        4.62      7.92 o 
 -10   0  12        0.31       -3.85      8.34 o 
  -9   0  12       83.17      116.00     21.68 o 
  -8   0  12      493.48      450.30     19.11 o 
  -7   0  12      412.78      380.40     62.83 o 
  -6   0  12       59.85       38.03     15.94 o 
  -5   0  12     1326.60     1248.11     44.27 o 
  -4   0  12      677.80      651.80     30.05 o 
  -3   0  12     1777.90     1857.11     54.43 o 
  -2   0  12       96.78       84.90     19.12 o 
  -1   0  12       12.68       60.94     17.44 o 
   0   0  12      636.85      594.22     31.80 o 
   1   0  12     1035.21     1171.20     48.54 o 
   2   0  12     1034.97     1076.57     46.58 o 
   3   0  12     2676.84     2526.20     79.99 o 
   4   0  12     3020.53     3051.70     81.26 o 
   5   0  12     1412.41     1457.63     64.02 o 
   6   0  12      134.04       99.61     20.80 o 
   7   0  12       70.75       82.80     19.68 o 
   8   0  12      610.41      589.31     46.30 o 
   9   0  12       15.30       11.35     16.81 o 
 -10   1  12       76.78       51.38     14.92 o 
  -9   1  12       46.19       22.20      8.39 o 
  -8   1  12        0.28       15.87      6.69 o 
  -7   1  12      176.26      189.94      8.86 o 
  -6   1  12       72.95       71.93      9.96 o 
  -5   1  12      144.09      149.37     23.87 o 
  -4   1  12        9.30       11.96      5.85 o 
  -3   1  12      655.24      690.63     37.57 o 
  -2   1  12        8.71       14.76      9.01 o 
  -1   1  12     1892.19     1754.56     45.15 o 
   0   1  12      175.58      217.40     27.51 o 
   1   1  12      458.17      468.37     52.46 o 
   2   1  12     1014.91     1007.88     28.89 o 
   3   1  12      539.45      611.12     24.12 o 
   4   1  12      219.17      217.65     28.05 o 
   5   1  12     1318.48     1261.83     44.81 o 
   6   1  12      232.01      197.03     24.82 o 
   7   1  12       71.69       54.10     15.76 o 
   8   1  12        2.06       17.24     12.62 o 
   9   1  12       18.58       33.94     12.43 o 
 -10   2  12       14.82       19.22     11.62 o 
  -9   2  12       87.21      109.58     18.19 o 
  -8   2  12        6.44        3.84      3.50 o 
  -7   2  12       17.86       28.80      5.05 o 
  -6   2  12      247.77      243.49     23.01 o 
  -5   2  12      740.38      723.40     24.34 o 
  -4   2  12     2642.71     2550.92    116.92 o 
  -3   2  12       11.32        8.90      6.22 o 
  -2   2  12       21.23       18.59      4.55 o 
  -1   2  12     1815.07     1808.08     44.37 o 
   0   2  12      196.94      184.20     11.95 o 
   1   2  12      106.48      102.48      9.86 o 
   2   2  12       58.61       57.09     15.16 o 
   3   2  12      767.26      728.81     33.37 o 
   4   2  12      264.74      254.73     15.60 o 
   5   2  12      346.67      347.18     19.55 o 
   6   2  12      721.17      792.57     29.18 o 
   7   2  12      315.12      364.60     27.27 o 
   8   2  12      612.94      620.92     27.76 o 
   9   2  12       33.48       30.79     12.45 o 
 -10   3  12        2.87        2.53      6.18 o 
  -9   3  12       14.05       20.00     11.54 o 
  -8   3  12        0.04       11.93      6.07 o 
  -7   3  12       72.34       74.25      7.82 o 
  -6   3  12       58.34       68.58     12.63 o 
  -5   3  12      276.00      260.88     18.83 o 
  -4   3  12      230.39      255.09     21.28 o 
  -3   3  12      304.28      326.60     14.83 o 
  -2   3  12        5.98       14.60      6.13 o 
  -1   3  12      375.95      394.89     19.61 o 
   0   3  12       22.69       22.05      4.51 o 
   1   3  12      280.65      249.54     12.75 o 
   2   3  12       47.18       46.93      7.11 o 
   3   3  12       40.69       53.50      7.60 o 
   4   3  12        2.65        5.17      4.82 o 
   5   3  12      172.06      149.78     14.11 o 
   6   3  12       42.92       38.69     11.13 o 
   7   3  12        0.31        2.14      7.47 o 
   8   3  12       23.06       19.17      9.08 o 
  -9   4  12       40.47       21.83     12.92 o 
  -8   4  12      212.66      185.02     26.66 o 
  -7   4  12       25.33       16.45     10.45 o 
  -6   4  12      194.58      147.84     24.20 o 
  -5   4  12      105.72       85.67     13.34 o 
  -4   4  12       34.95       20.74      6.98 o 
  -3   4  12      165.04      151.89      9.10 o 
  -2   4  12       45.11       57.42      7.87 o 
  -1   4  12     1569.30     1601.95     28.40 o 
   0   4  12        0.62        5.97      4.54 o 
   1   4  12       39.57       27.00      6.51 o 
   2   4  12      702.95      673.25     19.83 o 
   3   4  12        2.43       14.42      4.08 o 
   4   4  12      121.71      129.13     13.79 o 
   5   4  12       31.82       18.10      5.41 o 
   6   4  12       60.49       60.01     10.47 o 
   7   4  12       44.57       40.34     22.00 o 
  -7   5  12      165.48      165.85     20.00 o 
  -6   5  12       79.87       77.67     20.10 o 
  -5   5  12       64.39       77.03     19.63 o 
  -4   5  12      542.47      540.09     41.05 o 
  -3   5  12        4.73       16.57     12.69 o 
  -2   5  12      596.30      687.22     39.77 o 
  -1   5  12      840.37      829.71     23.20 o 
   0   5  12      551.32      567.95     21.21 o 
   1   5  12      350.59      327.63     20.00 o 
   2   5  12       53.77       50.13      7.23 o 
   3   5  12      355.68      380.00     20.56 o 
   4   5  12       33.97       31.16      8.09 o 
   5   5  12       22.92       28.81      5.67 o 
   6   5  12      360.68      357.50     32.00 o 
  -5   6  12        1.81        9.02      7.58 o 
  -4   6  12      222.76      245.27     24.97 o 
  -3   6  12      256.63      293.77     28.21 o 
  -2   6  12        0.71        8.17      7.25 o 
  -1   6  12       37.17       29.70      9.01 o 
   0   6  12       74.13       68.66     19.70 o 
   1   6  12       32.07       25.86      9.48 o 
   2   6  12       37.50       36.91     10.67 o 
   3   6  12      219.03      231.94     21.45 o 
 -10   1  13      103.88       63.09     15.55 o 
  -9   1  13       55.49       32.35     13.56 o 
  -8   1  13      345.14      357.86     15.95 o 
  -7   1  13      267.60      303.22     19.97 o 
  -6   1  13      273.68      311.81     17.32 o 
  -5   1  13       55.00       49.86      9.05 o 
  -4   1  13      827.99      910.59     32.80 o 
  -3   1  13     1943.61     2012.94     51.16 o 
  -2   1  13     1214.57     1227.03     34.67 o 
  -1   1  13      648.31      632.79     25.14 o 
   0   1  13      485.13      550.09     20.45 o 
   1   1  13      119.21      121.66     23.64 o 
   2   1  13      209.73      160.74     17.76 o 
   3   1  13      317.36      315.30     23.79 o 
   4   1  13      175.83      241.50     17.86 o 
   5   1  13     1394.11     1393.20     48.95 o 
   6   1  13      964.81      863.35     95.79 o 
   7   1  13      590.06      590.95     42.36 o 
   8   1  13      103.98      103.26     17.41 o 
   9   1  13        0.87       20.43      8.89 o 
 -10   2  13      105.26       99.75     37.93 o 
  -9   2  13        5.54        4.41      5.75 o 
  -8   2  13       79.38       95.93      9.44 o 
  -7   2  13      382.84      410.84     19.89 o 
  -6   2  13      580.51      606.89     38.52 o 
  -5   2  13      119.61      127.24     23.34 o 
  -4   2  13      518.38      507.72     24.89 o 
  -3   2  13      841.71      801.73     22.95 o 
  -2   2  13       24.21       18.09      7.01 o 
  -1   2  13       88.50       76.26     11.27 o 
   0   2  13      268.96      240.29     15.63 o 
   1   2  13        1.87        6.31      6.12 o 
   2   2  13      228.81      261.79     21.74 o 
   3   2  13       12.04       19.55      8.41 o 
   4   2  13        0.64       13.36      6.77 o 
   5   2  13       29.99       26.80      6.34 o 
   6   2  13      322.29      312.55     15.94 o 
   7   2  13      118.66      156.18     15.68 o 
   8   2  13        3.76       10.07      9.32 o 
  -9   3  13       93.18       77.93     34.69 o 
  -8   3  13      278.12      264.72     12.97 o 
  -7   3  13       11.47       11.76      4.58 o 
  -6   3  13     1266.29     1240.36     32.03 o 
  -5   3  13      832.15      826.14     27.17 o 
  -4   3  13      943.57      969.50     33.04 o 
  -3   3  13     2208.03     2209.60     53.29 o 
  -2   3  13      125.49      124.65      7.40 o 
  -1   3  13       57.16       70.01      7.31 o 
   0   3  13       89.92      138.51     15.67 o 
   1   3  13       88.11      102.68     14.65 o 
   2   3  13      369.39      374.09     11.38 o 
   3   3  13      368.45      396.59     23.32 o 
   4   3  13      290.48      313.77     17.59 o 
   5   3  13        2.84        3.77      3.74 o 
   6   3  13      141.94      123.11     14.10 o 
   7   3  13       39.86       43.46     12.07 o 
   8   3  13       42.44       46.31     13.33 o 
  -8   4  13        9.93       12.84      5.15 o 
  -7   4  13        0.06       13.53      5.17 o 
  -6   4  13      180.74      196.53     17.32 o 
  -5   4  13       10.17       10.05      6.93 o 
  -4   4  13      296.40      323.98     21.68 o 
  -3   4  13        7.17       17.65      5.88 o 
  -2   4  13      159.25      144.10     11.67 o 
  -1   4  13       31.88       28.03      5.59 o 
   0   4  13      433.25      432.48     15.17 o 
   1   4  13       23.56       21.07      4.64 o 
   2   4  13      424.53      443.93     15.66 o 
   3   4  13       54.76       46.44      7.04 o 
   4   4  13      471.69      426.90     26.19 o 
   5   4  13      689.16      708.41     22.48 o 
   6   4  13        6.75       11.30      5.32 o 
   7   4  13       87.67       69.55     34.88 o 
  -7   5  13      164.85      126.45     19.74 o 
  -6   5  13       46.55       40.97     11.01 o 
  -5   5  13       30.48       35.58     11.91 o 
  -4   5  13       23.50       16.06      8.81 o 
  -3   5  13       23.86       11.19      8.81 o 
  -2   5  13       15.69       21.19      9.00 o 
  -1   5  13       10.60       10.24      4.15 o 
   0   5  13      233.50      222.50     16.07 o 
   1   5  13        1.42       10.07      4.06 o 
   2   5  13      919.84      977.00     33.44 o 
   3   5  13        5.61       11.38      6.08 o 
   4   5  13        3.97       11.86      5.31 o 
   5   5  13       25.81       30.05      7.10 o 
  -5   6  13       17.22        6.49      6.73 o 
  -4   6  13      338.89      430.18     26.66 o 
  -3   6  13      301.84      341.65     26.98 o 
  -2   6  13       95.53       71.67     15.66 o 
  -1   6  13       56.24       26.24     10.23 o 
   0   6  13      287.33      309.46     31.83 o 
   1   6  13       28.50       12.89      7.59 o 
   2   6  13      106.83      106.25     15.63 o 
   3   6  13       62.01       62.72     12.23 o 
 -10   0  14       61.20       41.05     16.53 o 
  -9   0  14       30.24       40.77     13.94 o 
  -8   0  14        4.77        1.68      4.31 o 
  -7   0  14      282.92      343.27     31.73 o 
  -6   0  14      999.47      996.22     86.93 o 
  -5   0  14      256.08      326.91     26.34 o 
  -4   0  14     3066.68     3221.78     79.64 o 
  -3   0  14      354.85      287.48     21.15 o 
  -2   0  14       10.03        9.81     10.44 o 
  -1   0  14      639.59      722.33     37.55 o 
   0   0  14       80.23       81.68     22.70 o 
   1   0  14      652.75      645.28     37.76 o 
   2   0  14      362.05      368.10     29.49 o 
   3   0  14        2.06       28.58     15.13 o 
   4   0  14      463.80      382.95     36.71 o 
   5   0  14     1296.44     1435.07     95.34 o 
   6   0  14     1666.17     1942.01     90.22 o 
   7   0  14       51.64       22.42     18.77 o 
   8   0  14      539.48      583.15     50.01 o 
   9   0  14       12.63       -4.48     19.33 o 
 -10   1  14        7.00        5.10      4.60 o 
  -9   1  14      116.49      134.78     13.07 o 
  -8   1  14       18.97       28.79      8.87 o 
  -7   1  14      222.67      218.93     12.89 o 
  -6   1  14      194.80      221.05     13.09 o 
  -5   1  14      495.04      516.09     25.25 o 
  -4   1  14      836.61      916.56     24.50 o 
  -3   1  14       39.01       43.37      9.77 o 
  -2   1  14      277.05      340.77     21.00 o 
  -1   1  14      594.29      635.56     56.78 o 
   0   1  14     1109.51     1252.60     57.12 o 
   1   1  14       75.94       78.08     10.33 o 
   2   1  14     1043.02     1079.26     49.52 o 
   3   1  14        2.27       25.04     15.54 o 
   4   1  14      189.33      176.51     17.81 o 
   5   1  14      583.78      521.76     25.25 o 
   6   1  14       55.27       38.20     14.67 o 
   7   1  14       18.86       23.89     13.24 o 
   8   1  14      126.60      146.21     22.96 o 
 -10   2  14        0.01        8.56      7.77 o 
  -9   2  14       16.00       31.77     10.27 o 
  -8   2  14        0.69        7.05      4.04 o 
  -7   2  14      236.72      233.55     16.96 o 
  -6   2  14      254.29      241.52     18.28 o 
  -5   2  14        0.20        4.38      4.85 o 
  -4   2  14        2.05        6.79      4.94 o 
  -3   2  14      168.00      157.62     16.87 o 
  -2   2  14      355.69      343.54     11.97 o 
  -1   2  14     1910.64     2153.89     36.66 o 
   0   2  14     1372.85     1460.88     40.99 o 
   1   2  14      135.40      101.59     12.88 o 
   2   2  14      251.66      251.35     38.90 o 
   3   2  14     1742.68     1910.40     68.54 o 
   4   2  14      218.93      210.54     17.95 o 
   5   2  14       46.84       50.07     10.08 o 
   6   2  14      679.64      766.23     38.46 o 
   7   2  14       13.35       26.18      8.84 o 
   8   2  14      163.73      150.11     22.35 o 
  -9   3  14        3.26        8.84      6.31 o 
  -8   3  14       50.66       83.40     19.84 o 
  -7   3  14      209.44      254.46     19.80 o 
  -6   3  14      610.21      585.21     14.39 o 
  -5   3  14      721.32      785.29     24.14 o 
  -4   3  14      369.67      369.62     24.53 o 
  -3   3  14        0.13        8.45      4.24 o 
  -2   3  14      730.64      749.46     19.15 o 
  -1   3  14      286.62      285.49     17.21 o 
   0   3  14       46.57       75.58      8.43 o 
   1   3  14        4.45        5.55      3.81 o 
   2   3  14       39.70       26.10      6.51 o 
   3   3  14      883.19      823.33     21.57 o 
   4   3  14      387.71      380.91     13.89 o 
   5   3  14       99.37       95.23     13.32 o 
   6   3  14      146.95      117.87     12.56 o 
   7   3  14      411.48      394.06     67.47 o 
  -8   4  14       35.82       32.77     10.01 o 
  -7   4  14      132.81      101.24     14.74 o 
  -6   4  14        2.34       11.04      8.64 o 
  -5   4  14        6.86        7.44      5.06 o 
  -4   4  14      111.88       89.81     14.34 o 
  -3   4  14       39.81       18.13      6.83 o 
  -2   4  14      988.80      961.59     15.99 o 
  -1   4  14       49.93       52.36      6.21 o 
   0   4  14        2.25       10.36      5.38 o 
   1   4  14      341.96      363.07     28.22 o 
   2   4  14       53.38       49.38     10.18 o 
   3   4  14       92.28       73.29     11.68 o 
   4   4  14      112.80      113.82      9.32 o 
   5   4  14       85.02       67.69     11.84 o 
   6   4  14      141.28      165.70     16.26 o 
   7   4  14       61.84       85.51     50.64 o 
  -7   5  14      169.04      152.29     25.79 o 
  -6   5  14      154.37      148.98     19.99 o 
  -5   5  14      156.93      266.35     58.57 o 
  -4   5  14      463.25      528.99     24.39 o 
  -3   5  14       10.53       11.86      7.86 o 
  -2   5  14     1028.11     1035.97     48.18 o 
  -1   5  14      558.45      545.91     26.13 o 
   0   5  14        8.96       12.88      5.61 o 
   1   5  14      169.31      163.72     10.83 o 
   2   5  14      481.16      489.20     25.27 o 
   3   5  14      426.43      411.66     17.84 o 
   4   5  14      207.15      171.14     31.22 o 
   5   5  14        0.68       11.57      7.49 o 
  -4   6  14       83.60       68.41     22.99 o 
  -3   6  14        0.24        5.35      9.48 o 
  -2   6  14        0.21        8.46      5.20 o 
  -1   6  14       87.64       70.86     18.33 o 
   0   6  14      149.20      149.90     25.02 o 
   1   6  14       38.65       26.94      9.07 o 
   2   6  14        1.11        9.99      5.83 o 
   3   6  14       72.30       66.61     12.67 o 
 -10   1  15       52.85       57.12     18.85 o 
  -9   1  15        2.11       12.77      4.22 o 
  -8   1  15      885.91      885.84     41.69 o 
  -7   1  15       73.38       50.58     13.52 o 
  -6   1  15        1.78        9.27      6.08 o 
  -5   1  15      155.83      177.71     39.37 o 
  -4   1  15     1146.82     1181.20     29.72 o 
  -3   1  15      112.63      102.33     15.25 o 
  -2   1  15        5.74        8.73      9.95 o 
  -1   1  15        0.41        5.68      8.05 o 
   0   1  15     1145.32     1128.17     38.78 o 
   1   1  15      162.24      178.64     15.14 o 
   2   1  15      169.85      160.04     18.95 o 
   3   1  15       10.29       18.86     11.15 o 
   4   1  15     2554.51     2511.02     57.49 o 
   5   1  15     3707.15     3688.09     93.34 o 
   6   1  15      204.17      271.32     28.41 o 
   7   1  15       65.33       70.98     19.66 o 
   8   1  15      297.15      349.32     54.95 o 
 -10   2  15        7.45       14.81      9.53 o 
  -9   2  15      155.14      203.84     15.53 o 
  -8   2  15       11.61       21.05      5.66 o 
  -7   2  15      542.63      552.49     23.40 o 
  -6   2  15     1433.54     1415.79     56.07 o 
  -5   2  15       11.50       22.52      7.32 o 
  -4   2  15        1.57       18.82      7.86 o 
  -3   2  15       89.57       84.28      8.63 o 
  -2   2  15     1147.88     1165.17     48.56 o 
  -1   2  15       62.34       82.60     12.48 o 
   0   2  15      761.63      858.95     56.35 o 
   1   2  15      291.67      305.07     40.62 o 
   2   2  15       31.42       30.77     12.59 o 
   3   2  15        1.27       19.93      9.59 o 
   4   2  15       21.83       36.78     12.64 o 
   5   2  15     2176.88     2003.35     37.89 o 
   6   2  15        0.85        6.28      5.35 o 
   7   2  15       86.47       79.66     13.38 o 
   8   2  15       82.26       89.89     16.18 o 
  -9   3  15       37.14       35.15     11.03 o 
  -8   3  15       66.70       88.52     16.24 o 
  -7   3  15        0.18        3.72      4.56 o 
  -6   3  15     1305.92     1302.11     33.20 o 
  -5   3  15     1026.32      973.46     26.32 o 
  -4   3  15      676.34      697.14     38.10 o 
  -3   3  15       68.58       71.09     14.51 o 
  -2   3  15      396.80      393.52     15.15 o 
  -1   3  15        3.60        8.63      3.93 o 
   0   3  15      682.86      695.05     28.13 o 
   1   3  15      219.02      208.54     17.54 o 
   2   3  15      274.26      299.78     19.22 o 
   3   3  15        0.04        9.44      5.55 o 
   4   3  15       37.00       24.23      6.47 o 
   5   3  15        1.10       11.58      5.16 o 
   6   3  15       11.59       12.65      6.46 o 
   7   3  15       32.44       25.99     15.47 o 
  -8   4  15        0.74        7.71      5.78 o 
  -7   4  15        1.24        7.84      4.11 o 
  -6   4  15      535.16      495.29     27.35 o 
  -5   4  15      832.99      845.64     43.56 o 
  -4   4  15      187.05      150.77     29.44 o 
  -3   4  15     1203.62     1296.00     45.76 o 
  -2   4  15      253.72      208.47     17.10 o 
  -1   4  15        7.20        9.08      3.21 o 
   0   4  15      244.49      268.91     21.03 o 
   1   4  15      137.53      133.85     13.52 o 
   2   4  15      216.87      199.52     16.22 o 
   3   4  15       96.78      118.94     14.53 o 
   4   4  15      399.12      422.66     19.25 o 
   5   4  15       96.15       76.75     10.97 o 
   6   4  15      402.53      386.92     40.01 o 
  -7   5  15       25.23       19.43     10.87 o 
  -6   5  15       80.84       67.51     16.65 o 
  -5   5  15       40.24       32.63     13.21 o 
  -4   5  15        3.99        6.40      5.16 o 
  -3   5  15       22.36       16.09      8.89 o 
  -2   5  15       17.21       16.77      8.25 o 
  -1   5  15       91.63       87.37     12.65 o 
   0   5  15       21.41       23.72      7.37 o 
   1   5  15       52.32       41.57      8.72 o 
   2   5  15       80.88       55.85     12.15 o 
   3   5  15      299.34      302.59     18.88 o 
   4   5  15       44.56       92.79     17.49 o 
   5   5  15       87.86       94.16     14.15 o 
  -4   6  15      100.40       65.24     18.74 o 
  -3   6  15       37.65       24.89      7.70 o 
  -2   6  15       45.68       26.27     11.61 o 
  -1   6  15      162.44      141.18     35.87 o 
   0   6  15      103.48       52.73     13.73 o 
   1   6  15      196.22      206.68     34.74 o 
   2   6  15      122.97      150.73     29.56 o 
 -10   0  16       95.24       50.01     51.84 o 
  -9   0  16      214.06      191.58     19.75 o 
  -8   0  16       79.19       84.69     24.17 o 
  -7   0  16      202.49      110.19     38.32 o 
  -6   0  16      159.60      174.14     33.83 o 
  -5   0  16       57.14       58.07     15.48 o 
  -4   0  16      212.07      147.87     17.44 o 
  -3   0  16       86.55      122.02     16.60 o 
  -2   0  16     1684.10     1637.86     56.53 o 
  -1   0  16      194.55      189.48     21.29 o 
   0   0  16       42.50       24.80     15.41 o 
   1   0  16       34.87       79.22     24.94 o 
   2   0  16      450.44      498.95     45.04 o 
   3   0  16     7841.72     8054.80    138.20 o 
   4   0  16       91.91       68.30     18.00 o 
   5   0  16      203.36      137.15     22.28 o 
   6   0  16      463.61      419.87     48.12 o 
   7   0  16      153.29      107.52     33.20 o 
   8   0  16        6.06        7.92     29.07 o 
 -10   1  16       14.88       20.31      6.71 o 
  -9   1  16       65.76       86.80     17.21 o 
  -8   1  16        1.52        4.27      7.57 o 
  -7   1  16        9.51       19.58     10.05 o 
  -6   1  16      171.26      208.12     39.11 o 
  -5   1  16       15.58       11.10      7.54 o 
  -4   1  16      462.89      491.71     27.66 o 
  -3   1  16      306.11      319.64     18.24 o 
  -2   1  16      737.63      746.52     41.06 o 
  -1   1  16        0.10       12.42     10.27 o 
   0   1  16       81.18       68.69     12.12 o 
   1   1  16       32.79       49.47     28.50 o 
   2   1  16       86.85       56.45     24.89 o 
   3   1  16      170.36      155.18     17.26 o 
   4   1  16        0.77       41.49     12.44 o 
   5   1  16      116.87      136.33     24.31 o 
   6   1  16       59.89       42.35     19.68 o 
   7   1  16        1.43       15.43     12.19 o 
   8   1  16       33.45       28.90     14.12 o 
 -10   2  16       20.25       13.61     11.21 o 
  -9   2  16       10.48       27.45     14.25 o 
  -8   2  16      181.19      225.81     25.20 o 
  -7   2  16       26.89       25.61      8.09 o 
  -6   2  16     1849.13     1720.93     96.65 o 
  -5   2  16      681.59      663.44     46.24 o 
  -4   2  16      414.21      408.19     25.99 o 
  -3   2  16      533.45      531.49     24.90 o 
  -2   2  16      264.81      281.10     13.85 o 
  -1   2  16     1553.75     1520.24     57.77 o 
   0   2  16      194.21      228.44     22.15 o 
   1   2  16      130.53      157.53     30.39 o 
   2   2  16      108.13      133.24     20.86 o 
   3   2  16      161.33      157.76     15.54 o 
   4   2  16      455.35      415.62     54.54 o 
   5   2  16       28.33       31.54     11.79 o 
   6   2  16      546.98      569.19     23.06 o 
   7   2  16      721.30      742.85     47.02 o 
   8   2  16      115.40       94.92     16.82 o 
  -9   3  16       19.70       34.59     20.00 o 
  -8   3  16      127.40      108.87     21.16 o 
  -7   3  16      124.25      131.90     21.53 o 
  -6   3  16      495.77      512.01     27.54 o 
  -5   3  16        3.90        9.42      5.23 o 
  -4   3  16       22.04       22.20      6.05 o 
  -3   3  16        7.12       10.89     13.74 o 
  -2   3  16      186.20      185.36     12.90 o 
  -1   3  16        2.84       10.16      3.45 o 
   0   3  16      156.21      145.76     13.48 o 
   1   3  16      175.87      188.10     15.73 o 
   2   3  16      454.03      454.62     16.40 o 
   3   3  16      167.96      175.70     18.93 o 
   4   3  16       34.92       18.89      4.53 o 
   5   3  16        8.84       17.35      5.74 o 
   6   3  16      337.08      336.92     15.47 o 
   7   3  16      223.53      243.59     39.30 o 
  -8   4  16        7.20        7.77      7.70 o 
  -7   4  16       10.57       12.08      8.46 o 
  -6   4  16      144.48      108.23     26.64 o 
  -5   4  16       34.25       34.26      9.31 o 
  -4   4  16      277.49      236.37     21.89 o 
  -3   4  16      559.04      506.99     24.52 o 
  -2   4  16        2.72        6.20      4.63 o 
  -1   4  16       15.97       10.67      3.56 o 
   0   4  16       69.87       86.55      8.95 o 
   1   4  16      126.00      141.84     11.46 o 
   2   4  16       89.15       98.50     11.58 o 
   3   4  16       32.20       14.64      6.40 o 
   4   4  16      166.10      177.60     16.91 o 
   5   4  16       10.66       13.19      4.40 o 
   6   4  16      134.77      182.83     26.14 o 
  -6   5  16        2.59        9.37      5.95 o 
  -5   5  16       38.24       33.01     12.79 o 
  -4   5  16       58.06       41.32     18.14 o 
  -3   5  16      133.02      103.99     20.44 o 
  -2   5  16        0.62       20.31      8.34 o 
  -1   5  16       66.55       60.13     16.34 o 
   0   5  16        7.81       14.22      5.17 o 
   1   5  16       91.66       69.92     15.73 o 
   2   5  16      484.93      481.46     21.17 o 
   3   5  16      157.27      134.10     13.49 o 
   4   5  16      126.48      109.80     18.04 o 
  -3   6  16       25.50       20.07      5.54 o 
  -2   6  16       50.44       30.35     13.81 o 
  -1   6  16        2.40        8.05      5.24 o 
   0   6  16       75.05       69.37     18.48 o 
   1   6  16      135.39      109.10     22.16 o 
 -10   1  17      120.52      124.65     25.60 o 
  -9   1  17       18.49       24.51      8.77 o 
  -8   1  17        3.77       23.40     12.08 o 
  -7   1  17       22.98       16.95      5.96 o 
  -6   1  17        3.17       11.92      4.69 o 
  -5   1  17      180.40      192.77     14.05 o 
  -4   1  17      155.74      208.68     23.61 o 
  -3   1  17      883.73      855.43     32.02 o 
  -2   1  17      389.39      357.96     23.85 o 
  -1   1  17        6.74       21.37     10.94 o 
   0   1  17        0.25       18.60     10.30 o 
   1   1  17      277.85      294.15     20.97 o 
   2   1  17       85.71       72.52     14.03 o 
   3   1  17      139.68      179.65     19.18 o 
   4   1  17        5.26       26.71     17.03 o 
   5   1  17      705.88      650.48     38.56 o 
   6   1  17      116.08      175.20     52.01 o 
   7   1  17      443.32      572.94     45.46 o 
   8   1  17        1.80       48.96     16.30 o 
  -9   2  17      244.60      176.44     54.31 o 
  -8   2  17       14.23       19.68     38.56 o 
  -7   2  17        2.29       16.89      8.93 o 
  -6   2  17      198.48      118.00     24.57 o 
  -5   2  17       19.26       22.79     10.73 o 
  -4   2  17     1025.42     1068.55     37.16 o 
  -3   2  17      517.89      497.30     11.26 o 
  -2   2  17      200.46      185.01     10.54 o 
  -1   2  17       12.29       27.43     11.14 o 
   0   2  17        1.02       15.39      8.65 o 
   1   2  17        0.04        6.72     10.49 o 
   2   2  17      198.74      204.73     22.76 o 
   3   2  17       79.53       48.04     18.96 o 
   4   2  17      982.49      921.11     42.74 o 
   5   2  17      230.95      216.85     23.68 o 
   6   2  17       64.61       71.13     14.71 o 
   7   2  17      180.41      195.39     24.67 o 
  -9   3  17        8.45       38.53     16.88 o 
  -8   3  17       12.81       22.06     14.55 o 
  -7   3  17      335.81      328.88     42.66 o 
  -6   3  17      560.77      555.79     26.43 o 
  -5   3  17       21.35       13.70      5.70 o 
  -4   3  17       29.88       48.73     11.51 o 
  -3   3  17       15.66       28.91      7.68 o 
  -2   3  17       90.89       84.23     11.40 o 
  -1   3  17      142.54      147.28     11.97 o 
   0   3  17        9.95       13.02      4.94 o 
   1   3  17        4.77       15.15      4.74 o 
   2   3  17      336.50      312.30     24.99 o 
   3   3  17      425.05      494.47     15.84 o 
   4   3  17      184.44      182.93     17.55 o 
   5   3  17        6.77       10.86      6.65 o 
   6   3  17      215.24      235.21     17.39 o 
   7   3  17       77.95       51.79     15.32 o 
  -8   4  17      229.51      222.59     14.26 o 
  -7   4  17       39.99       48.58     12.74 o 
  -6   4  17       99.38       79.64     19.82 o 
  -5   4  17      410.04      501.19     53.72 o 
  -4   4  17        6.13       16.11      7.08 o 
  -3   4  17      510.00      542.36     20.34 o 
  -2   4  17      754.17      762.31     22.90 o 
  -1   4  17      163.91      148.21     11.52 o 
   0   4  17      952.51      935.58     26.73 o 
   1   4  17       62.61       58.99      8.84 o 
   2   4  17       10.45        8.97      3.90 o 
   3   4  17      230.51      181.29     14.93 o 
   4   4  17      283.29      263.87     15.39 o 
   5   4  17       62.91       48.38      9.28 o 
   6   4  17        0.03       11.80      6.97 o 
  -6   5  17      110.92       62.00     18.74 o 
  -5   5  17        0.86        5.42      7.57 o 
  -4   5  17      155.32      135.01     28.01 o 
  -3   5  17        9.28        7.83      5.42 o 
  -2   5  17      158.66      176.65     22.41 o 
  -1   5  17        0.32       16.15      7.14 o 
   0   5  17      174.23      201.05     13.63 o 
   1   5  17      225.28      242.89     19.72 o 
   2   5  17        0.78        6.82      4.45 o 
   3   5  17       20.13       21.17      6.29 o 
   4   5  17       17.48       23.48      7.38 o 
  -2   6  17        1.70       11.02      4.56 o 
  -1   6  17        0.29       12.55      7.60 o 
   0   6  17      863.24      938.83     34.84 o 
 -10   0  18       87.41       93.30     18.42 o 
  -9   0  18      130.25      130.22     18.98 o 
  -8   0  18      411.14      483.89     64.51 o 
  -7   0  18      237.87      175.12     58.98 o 
  -6   0  18        1.01       12.82      8.06 o 
  -5   0  18       59.15       25.85     11.63 o 
  -4   0  18      401.25      466.73     36.85 o 
  -3   0  18       99.19      110.12     18.00 o 
  -2   0  18     2483.62     2566.90    118.38 o 
  -1   0  18      477.48      520.95     39.51 o 
   0   0  18       13.83       29.42     16.11 o 
   1   0  18     4229.09     4015.70    152.35 o 
   2   0  18       16.67       33.20     19.68 o 
   3   0  18      331.51      342.81     36.35 o 
   4   0  18     1775.02     1670.15     86.58 o 
   5   0  18     1027.17      943.68     64.51 o 
   6   0  18      754.83      807.51     67.46 o 
   7   0  18        0.03       -7.07     15.27 o 
 -10   1  18        2.76        4.49      5.71 o 
  -9   1  18        2.95        3.67      5.31 o 
  -8   1  18       14.44        7.23      5.90 o 
  -7   1  18        9.39        4.74      6.34 o 
  -6   1  18      128.09      115.07     30.35 o 
  -5   1  18       83.60       76.46     12.13 o 
  -4   1  18      118.02      158.72     18.82 o 
  -3   1  18       55.79       62.54     13.75 o 
  -2   1  18       28.26       40.04     13.79 o 
  -1   1  18        6.68       11.89      8.76 o 
   0   1  18      619.41      625.05     41.30 o 
   1   1  18       10.58       34.47     15.65 o 
   2   1  18       50.06       48.90     14.46 o 
   3   1  18       84.30       93.25     19.57 o 
   4   1  18      435.11      499.96     31.43 o 
   5   1  18       20.56       48.17     18.23 o 
   6   1  18       45.89       43.49     18.28 o 
   7   1  18      233.42      164.21     56.25 o 
  -9   2  18        1.97        6.23      6.51 o 
  -8   2  18       21.69       25.26     10.03 o 
  -7   2  18       34.20       50.08     17.90 o 
  -6   2  18      431.57      394.28     26.15 o 
  -5   2  18      222.19      246.40     38.21 o 
  -4   2  18      273.96      259.56     16.95 o 
  -3   2  18      311.72      265.13     53.72 o 
  -2   2  18      209.89      201.02     21.36 o 
  -1   2  18        2.72       15.18     10.79 o 
   0   2  18      467.21      476.76     37.65 o 
   1   2  18      759.20      892.90     54.86 o 
   2   2  18       56.89       65.21     13.22 o 
   3   2  18      213.41      311.38     23.04 o 
   4   2  18        7.36        8.81     11.27 o 
   5   2  18      237.54      223.84     32.79 o 
   6   2  18      111.26       95.49     13.20 o 
   7   2  18       26.73       20.45     10.14 o 
  -9   3  18       52.81      100.10     19.54 o 
  -8   3  18       16.47       10.65      5.34 o 
  -7   3  18       35.64       25.53      7.76 o 
  -6   3  18       16.46       21.02      9.24 o 
  -5   3  18      217.69      248.85     15.59 o 
  -4   3  18       24.84       31.00     10.87 o 
  -3   3  18      117.78      117.45     16.67 o 
  -2   3  18       15.78       16.10      4.92 o 
  -1   3  18      146.19      183.29     13.88 o 
   0   3  18      270.13      244.60     25.47 o 
   1   3  18        7.23        8.16      8.09 o 
   2   3  18      383.23      326.38     25.48 o 
   3   3  18        1.86       15.93      6.13 o 
   4   3  18      139.68      150.19     13.90 o 
   5   3  18        1.82        9.28      4.68 o 
   6   3  18      183.02      159.29     17.60 o 
  -7   4  18       31.89       44.02     13.29 o 
  -6   4  18       18.83       15.25      7.64 o 
  -5   4  18        0.06        8.32      7.29 o 
  -4   4  18      435.90      390.20     42.06 o 
  -3   4  18      358.33      323.75     41.83 o 
  -2   4  18       19.57       24.83      7.42 o 
  -1   4  18       75.32       76.35      8.94 o 
   0   4  18        0.35        8.44      5.03 o 
   1   4  18        0.56       11.05      5.24 o 
   2   4  18       85.98       83.87     10.02 o 
   3   4  18        0.13       10.66      8.81 o 
   4   4  18       42.94       47.29      8.45 o 
   5   4  18      128.00      122.84     14.77 o 
  -6   5  18       88.80       99.29     13.53 o 
  -5   5  18       74.54       48.50     18.99 o 
  -4   5  18       74.44       81.91     22.21 o 
  -3   5  18       84.09       70.54     13.08 o 
  -2   5  18       80.07       86.08     18.05 o 
  -1   5  18      466.42      581.71     71.27 o 
   0   5  18      227.19      245.43     21.20 o 
   1   5  18       33.08       38.64      8.44 o 
   2   5  18       73.09       77.18     13.61 o 
   3   5  18       51.39       53.70      9.43 o 
  -9   1  19       80.62       74.50     27.07 o 
  -8   1  19      130.30       96.15     34.45 o 
  -7   1  19       57.99       44.46     12.40 o 
  -6   1  19        5.91       10.63      6.46 o 
  -5   1  19      110.42      112.41     16.01 o 
  -4   1  19      956.93      956.74     36.98 o 
  -3   1  19     1162.40     1185.47     53.89 o 
  -2   1  19       49.70       34.28     17.72 o 
  -1   1  19     1260.04     1195.49     59.75 o 
   0   1  19      339.80      315.93     29.48 o 
   1   1  19        0.23       32.57     15.41 o 
   2   1  19      126.63       92.50     20.70 o 
   3   1  19     4066.19     4273.48    175.27 o 
   4   1  19        3.98       13.18     12.20 o 
   5   1  19      338.52      360.44     54.81 o 
   6   1  19       47.79       66.40     15.67 o 
   7   1  19       23.84       48.49     16.25 o 
  -9   2  19       92.82       50.78     23.82 o 
  -8   2  19       24.49       16.46     13.17 o 
  -7   2  19      391.08      301.32     28.70 o 
  -6   2  19      176.11      214.89     73.47 o 
  -5   2  19        2.41        8.53     23.56 o 
  -4   2  19       76.43      106.31     14.84 o 
  -3   2  19      170.52      166.18     13.96 o 
  -2   2  19      881.51      774.29     49.31 o 
  -1   2  19      545.27      508.41     25.44 o 
   0   2  19      126.59       94.30     17.32 o 
   1   2  19        6.19       30.41     11.72 o 
   2   2  19      175.96      156.90     18.08 o 
   3   2  19       98.69       96.57     22.40 o 
   4   2  19       46.44       39.93     13.21 o 
   5   2  19      205.92      148.17     16.84 o 
   6   2  19        7.31       13.34     10.03 o 
   7   2  19       71.08       46.45     15.15 o 
  -8   3  19      713.00      717.54     40.23 o 
  -7   3  19       66.06       59.45     15.58 o 
  -6   3  19      125.12       77.47     29.84 o 
  -5   3  19      700.00      597.29     36.08 o 
  -4   3  19       56.94       88.52     11.38 o 
  -3   3  19       41.55       35.51      9.65 o 
  -2   3  19      805.97      824.14     58.37 o 
  -1   3  19      214.44      195.74     12.54 o 
   0   3  19      777.09      735.32     23.30 o 
   1   3  19        0.82       18.98      6.13 o 
   2   3  19      739.25      741.57     29.69 o 
   3   3  19       82.59       53.18     10.32 o 
   4   3  19       48.16       35.76      8.76 o 
   5   3  19      251.35      193.54     21.50 o 
   6   3  19      275.01      280.72     39.56 o 
  -7   4  19      136.32      115.96     18.34 o 
  -6   4  19        2.76       29.24      9.38 o 
  -5   4  19      131.92      167.51     18.27 o 
  -4   4  19      152.77      166.73     29.50 o 
  -3   4  19       97.25       86.84     14.61 o 
  -2   4  19      444.74      495.76     25.13 o 
  -1   4  19       33.55       34.61      7.21 o 
   0   4  19       71.67       64.61      7.86 o 
   1   4  19        0.12       16.28      9.13 o 
   2   4  19      554.10      539.53     28.17 o 
   3   4  19      124.86       86.73     14.01 o 
   4   4  19       13.59       15.36      5.12 o 
   5   4  19      281.86      283.25     14.21 o 
  -5   5  19        1.45       11.27     12.12 o 
  -4   5  19       22.48       13.76      6.63 o 
  -3   5  19       14.63       12.91      9.54 o 
  -2   5  19        4.65        9.11      6.22 o 
  -1   5  19        0.01       14.72      7.41 o 
   0   5  19      191.59      187.67     17.52 o 
   1   5  19        1.56       12.06      5.67 o 
   2   5  19       37.44       44.46      8.15 o 
   3   5  19       50.58       80.21     12.97 o 
  -9   0  20        0.26        3.43     11.21 o 
  -8   0  20       92.15       87.42     37.13 o 
  -7   0  20      328.05      166.64     74.11 o 
  -6   0  20       35.15       41.68     14.15 o 
  -5   0  20       60.17       59.12     13.17 o 
  -4   0  20      158.84      151.93     23.05 o 
  -3   0  20      785.62      833.29     46.79 o 
  -2   0  20       19.51       26.48     14.99 o 
  -1   0  20     2010.53     2104.31     79.71 o 
   0   0  20       24.58       40.07     23.61 o 
   2   0  20       18.83      148.57     31.73 o 
   3   0  20      948.40     1073.55     66.69 o 
   4   0  20      614.09      545.74     51.20 o 
   5   0  20      126.36       52.19     25.36 o 
   6   0  20       87.12       73.97     25.99 o 
   7   0  20      102.54      109.13     31.80 o 
  -8   1  20       45.33       50.71     30.68 o 
  -7   1  20        0.20        0.39      5.29 o 
  -6   1  20        8.11       15.80      8.29 o 
  -5   1  20        1.43       10.71      8.68 o 
  -4   1  20      213.64      245.02     25.92 o 
  -3   1  20       94.36       35.43     11.36 o 
  -2   1  20     1253.32     1159.54     38.40 o 
  -1   1  20       50.08       61.20     26.60 o 
   0   1  20      163.21      179.60     18.18 o 
   1   1  20      522.44      522.19     33.42 o 
   2   1  20      675.78      775.93     31.76 o 
   3   1  20      669.91      652.13     37.06 o 
   4   1  20       15.81        5.93     13.34 o 
   5   1  20        4.25       55.01     19.60 o 
   6   1  20      155.27      161.92     40.42 o 
   7   1  20        9.74       26.36     15.60 o 
  -9   2  20      150.21      175.33     80.34 o 
  -8   2  20      109.56       47.14     20.41 o 
  -7   2  20       20.24       20.30     15.40 o 
  -6   2  20        0.32        7.41     11.12 o 
  -5   2  20       99.58       90.79     19.53 o 
  -4   2  20      699.75      777.54     27.72 o 
  -3   2  20      148.69      155.75     19.21 o 
  -2   2  20      318.29      313.09     20.13 o 
  -1   2  20      303.83      249.10     20.67 o 
   0   2  20      335.00      320.29     23.81 o 
   1   2  20        7.19       30.15     12.21 o 
   2   2  20      129.09      170.24     20.38 o 
   3   2  20      250.00      256.82     24.94 o 
   4   2  20      165.81      123.06     17.09 o 
   5   2  20      148.31      111.00     18.08 o 
   6   2  20       37.38       44.56     19.55 o 
  -8   3  20      172.37      183.74     23.43 o 
  -7   3  20        9.04       17.54      9.53 o 
  -6   3  20       30.41       45.55     30.32 o 
  -5   3  20      399.23      429.29     48.33 o 
  -4   3  20      224.10      268.52     20.49 o 
  -3   3  20      580.16      596.37     60.82 o 
  -2   3  20        5.73        1.55     14.07 o 
  -1   3  20       61.47       64.50     10.12 o 
   0   3  20      534.69      490.19     24.79 o 
   1   3  20      363.92      348.03     19.05 o 
   2   3  20       31.79       19.82      7.94 o 
   3   3  20       53.11       59.45     12.66 o 
   4   3  20       72.75       61.41     14.17 o 
   5   3  20        5.67       16.92      7.18 o 
  -7   4  20        0.23        9.47      5.07 o 
  -6   4  20      135.81      125.90     21.21 o 
  -5   4  20        4.65        9.09      7.36 o 
  -4   4  20      123.75       79.96     28.31 o 
  -3   4  20       21.31       20.45      7.28 o 
  -2   4  20       58.06       24.87      9.66 o 
  -1   4  20       29.01       25.91      8.52 o 
   0   4  20       12.36       10.10      5.94 o 
   1   4  20      121.92       92.03     18.99 o 
   2   4  20      123.48       94.67     13.91 o 
   3   4  20      441.62      411.73     24.25 o 
   4   4  20        4.46        9.71      4.90 o 
  -5   5  20       18.99       20.55      8.96 o 
  -4   5  20       31.99       19.01     14.06 o 
  -3   5  20      308.37      298.45     32.13 o 
  -2   5  20        4.95       10.98      6.52 o 
  -1   5  20        5.83       12.49      6.45 o 
   0   5  20      502.78      500.41     20.91 o 
   1   5  20      271.97      283.36     16.32 o 
   2   5  20      128.11      158.39     11.27 o 
  -9   1  21        7.56        8.79      9.45 o 
  -8   1  21        0.26        5.82      6.05 o 
  -7   1  21        3.86       19.34      7.28 o 
  -6   1  21      121.18      137.41     18.84 o 
  -5   1  21       57.66       42.64     14.01 o 
  -4   1  21      135.92      138.95     19.16 o 
  -3   1  21      361.23      365.10     23.94 o 
  -2   1  21     1744.28     1666.40     46.72 o 
  -1   1  21       21.58        1.14     12.91 o 
   0   1  21      146.25      167.50     30.55 o 
   1   1  21      222.07      242.07     24.81 o 
   2   1  21      707.64      675.13     59.80 o 
   3   1  21       50.53       29.07     14.26 o 
   4   1  21        0.74       34.18     11.91 o 
   5   1  21       55.59      112.57     24.11 o 
   6   1  21      450.91      452.87     55.62 o 
  -8   2  21       70.30       34.96      9.48 o 
  -7   2  21        0.25        8.61     11.41 o 
  -6   2  21        3.01       18.31     15.48 o 
  -5   2  21      126.96      151.55     13.80 o 
  -4   2  21      240.51      271.53     32.40 o 
  -3   2  21      758.92      730.07     50.88 o 
  -2   2  21        6.46       18.17      9.78 o 
  -1   2  21       47.46       31.03     11.47 o 
   0   2  21        5.59       10.09      8.62 o 
   1   2  21       14.34       19.89     10.37 o 
   2   2  21      183.41      179.17     21.56 o 
   3   2  21       92.92      114.07     30.52 o 
   4   2  21       24.97       32.20     13.02 o 
   5   2  21      366.54      397.75     51.88 o 
   6   2  21      195.31      184.24     20.20 o 
  -8   3  21      153.57      192.03     50.61 o 
  -7   3  21       74.24       74.85     21.00 o 
  -6   3  21      120.02      155.46     54.32 o 
  -5   3  21      900.22      997.09     43.35 o 
  -4   3  21      347.92      342.35     25.66 o 
  -3   3  21        4.30       10.05      9.97 o 
  -2   3  21      916.02      962.22     54.36 o 
  -1   3  21       43.11       40.63      7.08 o 
   0   3  21       33.90       23.21      8.03 o 
   1   3  21      391.59      405.13     28.31 o 
   2   3  21       46.23       93.24     20.32 o 
   3   3  21       12.14       35.01     16.65 o 
   4   3  21       56.23       61.09     15.27 o 
   5   3  21       44.14       31.18      9.13 o 
  -6   4  21        4.11       25.33     10.81 o 
  -5   4  21      198.72      216.54     35.52 o 
  -4   4  21       14.23        9.98     13.71 o 
  -3   4  21        1.74       16.94      7.55 o 
  -2   4  21      191.60      199.18     26.56 o 
  -1   4  21      205.47      213.57     18.28 o 
   0   4  21      251.81      268.56     18.41 o 
   1   4  21        1.82        8.38      4.84 o 
   2   4  21       11.32       11.86      6.59 o 
   3   4  21      236.81      269.72     22.85 o 
   4   4  21       29.61       48.26      7.89 o 
  -4   5  21       14.34       10.60      9.55 o 
  -3   5  21       65.04       65.16     15.11 o 
  -2   5  21        3.02       29.36     25.91 o 
  -1   5  21        1.10       18.77      8.05 o 
   0   5  21        1.70        7.70      8.11 o 
   1   5  21       46.19       51.00     11.21 o 
  -9   0  22        9.25        8.69      7.92 o 
  -8   0  22        5.58       19.96     11.91 o 
  -7   0  22        3.31        4.90      9.81 o 
  -6   0  22      291.92      309.96     33.34 o 
  -5   0  22       65.68       65.07     14.22 o 
  -4   0  22      899.78      977.31     56.53 o 
  -3   0  22     1499.07     1381.20     53.59 o 
  -2   0  22     1282.52     1200.27     55.69 o 
  -1   0  22     1110.08     1003.65     49.73 o 
   0   0  22     1402.47     1330.77     59.96 o 
   1   0  22      441.73      485.64     43.78 o 
   2   0  22      781.68      816.34    218.48 o 
   3   0  22       95.00       80.98     33.55 o 
   4   0  22      559.64      419.80     52.33 o 
   5   0  22      233.91      282.92     42.03 o 
   6   0  22      773.19      877.91     65.70 o 
  -9   1  22        1.63        5.94      5.54 o 
  -8   1  22       13.28       29.83     10.23 o 
  -7   1  22        0.00        5.22      6.09 o 
  -6   1  22       20.13       26.20     12.57 o 
  -5   1  22       40.90       40.32     10.89 o 
  -4   1  22       72.22      113.88     18.18 o 
  -3   1  22        3.05        3.92     12.43 o 
  -2   1  22       23.94       25.38     12.20 o 
  -1   1  22      504.10      454.75     50.16 o 
   0   1  22      507.37      502.74     27.78 o 
   1   1  22       42.58       47.04     23.01 o 
   2   1  22       16.09       11.70     18.91 o 
   3   1  22      174.77      140.11     20.97 o 
   4   1  22      251.53      247.40     60.70 o 
   5   1  22       28.16       48.81     18.18 o 
   6   1  22       42.22       74.99     19.30 o 
  -8   2  22      109.99       88.47     38.62 o 
  -7   2  22      209.98      244.54     53.63 o 
  -6   2  22        0.09       44.66     45.03 o 
  -5   2  22       16.51       21.35     14.84 o 
  -4   2  22      257.42      272.01     18.99 o 
  -3   2  22       70.45       50.74     25.85 o 
  -2   2  22        5.30       12.22      9.70 o 
  -1   2  22      259.03      180.60     21.97 o 
   0   2  22      446.14      508.72     35.94 o 
   1   2  22      142.34      138.25     18.08 o 
   2   2  22      141.79      190.60     25.01 o 
   3   2  22        3.64       33.38     14.16 o 
   4   2  22       64.17      109.73     21.08 o 
   5   2  22      224.20      271.40     26.51 o 
  -7   3  22       18.08       15.24      5.72 o 
  -6   3  22        0.74       13.95     31.24 o 
  -5   3  22        2.04       13.00     13.88 o 
  -4   3  22      238.42      301.30     25.03 o 
  -3   3  22       81.84       37.99     19.15 o 
  -2   3  22      369.50      320.04     48.87 o 
  -1   3  22      880.80      846.53     46.04 o 
   0   3  22       15.62       15.89     16.15 o 
   1   3  22        8.75       19.21     14.22 o 
   2   3  22        2.92       14.42     11.36 o 
   3   3  22        5.73       20.78     10.01 o 
   4   3  22      101.65       83.23     13.43 o 
   5   3  22       36.27       55.35      9.37 o 
  -6   4  22       30.59       46.43     13.22 o 
  -5   4  22       20.67       19.94     14.36 o 
  -4   4  22      115.54       77.60     20.37 o 
  -3   4  22       78.25       55.98      8.73 o 
  -2   4  22       36.44       29.69     10.35 o 
  -1   4  22       10.48       15.37      9.50 o 
   0   4  22       50.07       52.13     19.84 o 
   1   4  22      115.22       72.32     11.85 o 
   2   4  22      137.11      142.57     18.73 o 
   3   4  22       17.85       19.88      6.45 o 
  -3   5  22      131.59      143.99     27.10 o 
  -2   5  22        3.70       11.39     12.39 o 
  -1   5  22        6.12       19.76     10.20 o 
   0   5  22      140.66      173.38     18.12 o 
  -8   1  23       46.48       32.88     12.99 o 
  -7   1  23        4.88       11.59      6.72 o 
  -6   1  23       17.92       22.48     10.16 o 
  -5   1  23      278.26      260.35     23.26 o 
  -4   1  23      404.16      466.79     56.91 o 
  -3   1  23      118.79       87.70     37.23 o 
  -2   1  23      409.63      442.11     23.40 o 
  -1   1  23        0.29       22.02     12.14 o 
   0   1  23      368.80      333.38     61.15 o 
   1   1  23      937.53      916.37     85.11 o 
   2   1  23        0.01       12.84     13.15 o 
   3   1  23      107.83      153.50     41.96 o 
   4   1  23      156.84      224.93     59.30 o 
   5   1  23      423.00      430.64     51.66 o 
  -8   2  23       65.16       39.32     16.15 o 
  -7   2  23       29.81       14.97      8.91 o 
  -6   2  23      106.26      125.74     16.40 o 
  -5   2  23      339.15      350.46     45.60 o 
  -4   2  23       16.10       31.22     15.00 o 
  -3   2  23     1096.45     1132.99     49.08 o 
  -2   2  23       16.08       28.58     10.61 o 
  -1   2  23       93.34       74.87     24.82 o 
   0   2  23      105.97       86.93     15.55 o 
   1   2  23      212.12      234.49     31.04 o 
   2   2  23       60.59       59.73     25.44 o 
   3   2  23      132.28      119.24     22.07 o 
   4   2  23       97.98       67.33     16.50 o 
   5   2  23       18.20       56.55     16.85 o 
  -7   3  23        2.37       13.80      9.94 o 
  -6   3  23       56.34       59.70     25.94 o 
  -5   3  23       71.56       63.87     12.38 o 
  -4   3  23       16.92       36.84     22.41 o 
  -3   3  23        0.29       17.69      6.95 o 
  -2   3  23       16.09       33.33     24.72 o 
  -1   3  23      305.51      293.29     33.55 o 
   0   3  23     1065.99     1146.06     55.14 o 
   1   3  23      337.11      292.69     25.30 o 
   2   3  23        0.14       17.00      8.09 o 
   3   3  23      316.00      309.16     23.97 o 
   4   3  23       18.12       21.58      7.51 o 
  -5   4  23      230.19      199.34     25.51 o 
  -4   4  23       18.19       19.35     15.67 o 
  -3   4  23        7.81       13.58      7.33 o 
  -2   4  23      128.23      156.02     16.94 o 
  -1   4  23       37.06       27.97      9.64 o 
   0   4  23        2.10       14.65      5.49 o 
   1   4  23      397.55      411.45     23.77 o 
   2   4  23       46.82       31.62     10.40 o 
  -8   0  24        0.04       20.10     12.61 o 
  -7   0  24        5.66       15.27     17.02 o 
  -6   0  24       23.71       29.63     14.36 o 
  -5   0  24       79.83      126.58     21.64 o 
  -4   0  24      440.52      266.18    104.37 o 
  -3   0  24       16.65       23.96     14.50 o 
  -2   0  24      511.45      459.16     40.91 o 
  -1   0  24        9.57       19.68     23.26 o 
   0   0  24      460.24      420.99     39.51 o 
   1   0  24     1326.53     1348.56    132.39 o 
   2   0  24     1781.47     1811.51     83.50 o 
   3   0  24      297.95      195.57     66.27 o 
   4   0  24      266.88      350.17     46.30 o 
   5   0  24      189.45      209.93     40.98 o 
  -8   1  24        2.36       -1.00      8.24 o 
  -7   1  24       50.55       36.34     14.15 o 
  -6   1  24       18.70       36.48     13.61 o 
  -5   1  24       80.92       79.52     18.78 o 
  -4   1  24       29.17       17.76     11.93 o 
  -3   1  24      792.05      866.50    105.25 o 
  -2   1  24        5.00        1.44      9.66 o 
  -1   1  24      102.51      112.28     18.66 o 
   0   1  24      111.97      166.79     26.83 o 
   1   1  24       13.62       65.26     25.11 o 
   2   1  24      160.27      125.98     43.22 o 
   3   1  24       17.64       24.89     14.23 o 
   4   1  24       13.04       37.17     19.37 o 
   5   1  24        5.54       18.77     13.09 o 
  -7   2  24      127.69       73.52     26.69 o 
  -6   2  24      348.53      428.85     53.37 o 
  -5   2  24      110.96      124.39     25.60 o 
  -4   2  24       44.35       38.59     11.64 o 
  -3   2  24        7.07       14.00     37.51 o 
  -2   2  24      453.41      473.71     47.22 o 
  -1   2  24      796.29      874.56     49.23 o 
   0   2  24      126.65      145.67     38.18 o 
   1   2  24       23.27       35.03     16.30 o 
   2   2  24      121.49      150.64     22.61 o 
   3   2  24       50.27       96.24     19.66 o 
   4   2  24       79.17       82.45     21.04 o 
  -6   3  24       19.85       38.04     29.00 o 
  -5   3  24      217.43      172.36     38.50 o 
  -4   3  24       37.91       41.60     12.55 o 
  -3   3  24       16.49       12.58      9.08 o 
  -2   3  24      116.74      141.69     26.97 o 
  -1   3  24      236.50      168.84     34.91 o 
   0   3  24       16.28       20.57     11.91 o 
   1   3  24       59.54       68.62     14.55 o 
   2   3  24        2.86       25.64     13.04 o 
   3   3  24        9.90       27.78      9.11 o 
  -5   4  24      100.14       58.84     21.22 o 
  -4   4  24        3.82       12.04      9.22 o 
  -3   4  24        0.39       14.20      6.61 o 
  -2   4  24       30.15       42.62     12.14 o 
  -1   4  24      216.45      205.12     22.89 o 
   0   4  24        9.24        8.49      5.35 o 
   1   4  24      252.10      213.12     21.63 o 
   2   4  24       77.02       79.16     13.65 o 
  -8   1  25        7.40       16.77      9.77 o 
  -7   1  25       84.51       76.98     24.34 o 
  -6   1  25       74.86       96.53     23.33 o 
  -5   1  25      330.88      338.75     22.36 o 
  -4   1  25      551.29      547.78     56.21 o 
  -3   1  25       21.08       20.53     13.97 o 
  -2   1  25      144.99      113.62     19.96 o 
  -1   1  25      141.75      151.25     20.61 o 
   0   1  25      229.92      242.38     34.55 o 
   1   1  25     1633.50     1773.61     92.71 o 
   2   1  25      148.33      158.35     25.69 o 
   3   1  25       15.11       30.81     18.18 o 
   4   1  25       33.11       59.94     28.12 o 
  -7   2  25       90.54       29.81     20.12 o 
  -6   2  25      193.40      204.68     20.27 o 
  -5   2  25      348.87      335.88     78.97 o 
  -4   2  25        6.35       26.75     10.57 o 
  -3   2  25       24.65       31.36     11.66 o 
  -2   2  25       15.57       12.22     17.16 o 
  -1   2  25      274.03      208.30     27.20 o 
   0   2  25      313.18      327.57     41.14 o 
   1   2  25       26.70       47.65     19.80 o 
   2   2  25        1.83       36.33     12.83 o 
   3   2  25      108.31      151.46     43.38 o 
   4   2  25       53.49       49.58     19.91 o 
  -6   3  25      155.98      171.90     84.69 o 
  -5   3  25        8.09       24.49     19.41 o 
  -4   3  25        0.06       22.56     18.03 o 
  -3   3  25      129.60      162.73     17.28 o 
  -2   3  25      450.38      405.63     44.57 o 
  -1   3  25        1.74       16.92     14.49 o 
   0   3  25        2.94       27.44     10.98 o 
   1   3  25       25.68       45.37     11.89 o 
   2   3  25       52.04       43.79     11.15 o 
   3   3  25      115.18      138.83     15.64 o 
  -4   4  25      141.02      117.88     27.91 o 
  -3   4  25        0.38       24.43      9.01 o 
  -2   4  25        0.78       24.64     19.87 o 
  -1   4  25      276.81      317.23     32.08 o 
   0   4  25      207.97      230.58     41.02 o 
  -7   0  26       98.19       71.66     38.95 o 
  -6   0  26      131.73      160.69     27.81 o 
  -5   0  26      194.46      127.63     21.50 o 
  -4   0  26       43.26       98.49     36.64 o 
  -3   0  26      497.70      409.01    122.58 o 
  -2   0  26        3.34       12.96     15.48 o 
  -1   0  26       13.29       62.83     25.85 o 
   0   0  26      106.65      128.68     33.27 o 
   1   0  26      172.01      125.88     41.40 o 
   2   0  26      180.19      193.54     39.72 o 
   3   0  26      228.02      218.48     38.18 o 
   4   0  26      225.33      190.46     69.07 o 
  -7   1  26        0.56       55.86     42.03 o 
  -6   1  26       47.82       75.29     23.29 o 
  -5   1  26       14.60       32.10     11.56 o 
  -4   1  26        0.61        8.21     10.54 o 
  -3   1  26       23.86       16.27     11.25 o 
  -2   1  26        2.00       11.74     11.24 o 
  -1   1  26      154.19      192.00     33.76 o 
   0   1  26       31.40       75.27     20.23 o 
   1   1  26       13.20       44.07     19.40 o 
   2   1  26      140.12      140.93     29.41 o 
   3   1  26        0.23       26.00     20.32 o 
   4   1  26      194.94      202.43     27.13 o 
  -6   2  26        0.15        7.52     10.12 o 
  -5   2  26        2.34        1.10      8.84 o 
  -4   2  26        1.25       31.99     30.17 o 
  -3   2  26      109.26      133.79     18.35 o 
  -2   2  26       16.16       47.36     28.45 o 
  -1   2  26      103.76      113.20     41.08 o 
   0   2  26      264.47      276.51     25.53 o 
   1   2  26      488.26      447.72     35.50 o 
   2   2  26        8.07       10.52     10.40 o 
   3   2  26      315.26      380.95     55.37 o 
  -5   3  26       13.47       28.67     21.89 o 
  -4   3  26       57.00       38.12     10.84 o 
  -3   3  26       87.22       46.44     13.97 o 
  -2   3  26        2.77       10.82      8.72 o 
  -1   3  26      351.82      376.91     24.88 o 
   0   3  26       69.57       66.14     39.77 o 
   1   3  26       23.25       38.45     11.64 o 
   2   3  26      269.08      337.72     45.69 o 
  -7   1  27        6.27       14.86     11.18 o 
  -6   1  27       28.96       17.41     13.31 o 
  -5   1  27       77.61       75.11     29.03 o 
  -4   1  27       23.66       21.02     11.69 o 
  -3   1  27      291.15      267.18     29.81 o 
  -2   1  27        1.64       38.11     14.54 o 
  -1   1  27        0.39       39.00     17.45 o 
   0   1  27      901.02      901.21     60.77 o 
   1   1  27       30.30       63.75     18.37 o 
   2   1  27      110.39      145.85     48.75 o 
   3   1  27      420.43      355.89     46.81 o 
  -6   2  27        1.19       10.85      6.83 o 
  -5   2  27      125.81      110.59     25.06 o 
  -4   2  27       22.85       40.71     14.99 o 
  -3   2  27       72.52       73.12     20.00 o 
  -2   2  27      132.90      150.58     17.60 o 
  -1   2  27       60.59       60.48     19.52 o 
   0   2  27        0.78       38.40     24.65 o 
   1   2  27      334.42      394.02     69.66 o 
   2   2  27      147.08      141.92     23.28 o 
  -4   3  27      299.10      311.51     36.69 o 
  -3   3  27        1.68       12.58     27.58 o 
  -2   3  27      111.71       63.07     32.27 o 
  -1   3  27      790.99      820.93     87.22 o 
   0   3  27      184.43      215.92     24.25 o 
   1   3  27        0.73       40.74     17.14 o 
  -5   0  28      137.08      184.23     28.37 o 
  -4   0  28        3.67       22.56     18.91 o 
  -3   0  28        1.38       40.84     23.61 o 
  -2   0  28       41.38       74.32     25.99 o 
  -1   0  28      694.08      648.22     46.51 o 
   0   0  28      125.13      119.15     28.09 o 
   1   0  28      710.31      594.92    166.85 o 
   2   0  28      728.58      660.69    171.76 o 
   3   0  28      127.81      178.97     37.62 o 
  -6   1  28        0.01       19.60     10.81 o 
  -5   1  28        1.78       10.19     10.47 o 
  -4   1  28       20.47       22.34     27.25 o 
  -3   1  28        5.67       30.56     28.09 o 
  -2   1  28      101.02      127.40     43.76 o 
  -1   1  28      393.03      348.17     37.55 o 
   0   1  28      104.74      128.57     33.69 o 
   1   1  28       13.31       40.48     15.87 o 
   2   1  28      185.81      218.06     32.14 o 
  -5   2  28        4.66       34.40     10.26 o 
  -4   2  28       61.44       90.83     14.90 o 
  -3   2  28       74.56       85.01     37.64 o 
  -2   2  28      100.35      146.14     35.38 o 
  -1   2  28      583.12      702.57     49.15 o 
   0   2  28       53.17       40.97     20.06 o 
   1   2  28        1.23       23.33     13.84 o 
  -3   3  28       35.72       36.72     21.00 o 
  -2   3  28       41.17       71.63     18.06 o 
  -1   3  28       13.45       29.54     26.09 o 
  -5   1  29        4.10       10.52      5.78 o 
  -4   1  29       17.46       31.38     11.71 o 
  -3   1  29        1.00       17.85     11.48 o 
  -2   1  29      379.07      347.75     34.42 o 
  -1   1  29      117.45       75.09     19.42 o 
   0   1  29       28.98       59.40     17.81 o 
   1   1  29      379.97      374.09     62.38 o 
  -4   2  29        1.08       30.69     13.08 o 
  -3   2  29      190.74      224.93     65.14 o 
  -2   2  29        0.53       18.24     22.45 o 
  -1   2  29      304.06      300.89     33.94 o 
   0   2  29       64.15       79.18     19.95 o 
  -4   0  30       56.88       44.97     35.30 o 
  -3   0  30      322.19      395.63     51.13 o 
  -2   0  30        0.16       33.34     22.14 o 
  -1   0  30      454.26      392.62     61.08 o 
   0   0  30      215.50      200.13     32.15 o 
   1   0  30      198.13      387.92     44.41 o 
  -4   1  30        3.46       12.82      8.01 o 
  -3   1  30      106.06      117.55     17.92 o 
  -2   1  30        0.03       13.78     12.90 o 
  -1   1  30      387.54      488.67    119.47 o 
   0   1  30       27.16       24.99     14.13 o 
                                                 
